# Supplementary material for: A mathematical model and inference method for bacterial colonization in hospital units applied to active surveillance data for carbapenem-resistant enterobacteriaceae
Source: PLoS One. 2020 Nov 12;15(11):e0231754. doi: 10.1371/journal.pone.0231754 (PMC7660488; doi:10.1371/journal.pone.0231754)
Supplement: S2 Appendix — (ZIP) [file pone.0231754.s002.zip › S2_Appendix.tex]

\documentclass[10pt,letterpaper]{article}
%\usepackage[top=1 in,left=1.25in,footskip=0.75in]{geometry}

% Use adjustwidth environment to exceed column width (see example table in text)
%\usepackage{changepage}

% Use Unicode characters when possible
\usepackage[utf8]{inputenc}

% textcomp package and marvosym package for additional characters
\usepackage{textcomp,marvosym}

% fixltx2e package for \textsubscript
\usepackage{fixltx2e}

% amsmath and amssymb packages, useful for mathematical formulas and symbols
\usepackage{amsmath,amssymb}

% cite package, to clean up citations in the main text. Do not remove.
\usepackage{cite}

% Use nameref to cite supporting information files (see Supporting Information section for more info)
\usepackage{nameref,hyperref}


%% letter the figures
\renewcommand{\thetable}{\Alph{table}}
\renewcommand{\thefigure}{\Alph{figure}}
% line numbers
\usepackage[right]{lineno}

%float table in fixed location
\usepackage{float}
\restylefloat{table}

% ligatures disabled
\usepackage{microtype}
\DisableLigatures[f]{encoding = *, family = * }

% rotating package for sideways tables
\usepackage{rotating}

% Remove comment for double spacing
%\usepackage{setspace} 
%\doublespacing

% REMOVE THIS LATER!!! for diagrams! %
%\usepackage{tikz} %drawing diagrams
%\usetikzlibrary{shapes, arrows, positioning, decorations.pathreplacing}

%% Multirow
%\usepackage{multirow}

%custom column types
\usepackage{array}
\newcommand{\PreserveBackslash}[1]{\let\temp=\\#1\let\\=\temp}
\newcolumntype{C}[1]{>{\PreserveBackslash\centering}p{#1}}
\newcolumntype{R}[1]{>{\PreserveBackslash\raggedleft}p{#1}}
\newcolumntype{L}[1]{>{\PreserveBackslash\raggedright}p{#1}}

%\usepackage[math]{cellspace}
%\cellspacetoplimit 4pt
%\cellspacebottomlimit 4pt

% Text layout
%\raggedright
%\setlength{\parindent}{0.5cm}
%\textwidth 5.25in 
%\textheight 8.75in

% Bold the 'Figure #' in the caption and separate it from the title/caption with a period
% Captions will be left justified
\usepackage[aboveskip=1pt,labelfont=bf,labelsep=period,justification=raggedright,singlelinecheck=off]{caption}

% Use the PLoS provided BiBTeX style
\bibliographystyle{plos2015}


%% Attempting to fix the bibliography to numbers in brackets on my own:
%\usepackage[square,comma]{natbib}		%\usepackage[square,comma]{natbib} %author, date
\usepackage[numbers]{natbib} %makes the citations [#]
%\bibliographystyle{ksfh_nat}		%\bibliographystyle{ksfh_nat}
%https://tex.stackexchange.com/questions/376662/how-do-i-create-plosone-references/376668		
% citation numbers https://tex.stackexchange.com/questions/251761/problem-with-citation-numbering#251768

% Remove brackets from numbering in List of References
\makeatletter
\renewcommand{\@biblabel}[1]{\quad#1.}
\makeatother

% Leave date blank
\date{}

% Header and Footer with logo
%\usepackage{lastpage,fancyhdr,graphicx}
%\usepackage{epstopdf}
%\pagestyle{myheadings}
%\pagestyle{fancy}
%\fancyhf{}
%\lhead{\includegraphics[width=2.0in]{PLOS-submission.eps}}
%\rfoot{\thepage/\pageref{LastPage}}
%\renewcommand{\footrule}{\hrule height 2pt \vspace{2mm}}
%\fancyheadoffset[L]{2.25in}
%\fancyfootoffset[L]{2.25in}
%\lfoot{\sf PLOS}

%% Include all macros below
\newcommand{\texPath}{figures_tex}
\newcommand{\myfig}{Fig~}
\newcommand{\mytbl}{Table~}
\newcommand{\myeqn}{Equation~}
\newcommand{\mysec}{Section~}
\newcommand{\myapp}{Appendix~} %appendix numbers are S1, S2, etc.s
\newcommand{\mych}{Chapter~}

\newcommand{\myfigs}{Figures~}
\newcommand{\mytbls}{Tables~}
\newcommand{\myeqns}{Equations~}
\newcommand{\mysecs}{Sections~}
\newcommand{\myapps}{Appendices~}
\newcommand{\mychs}{Chapters~}

%% END MACROS SECTION


\begin{document}
\vspace*{-0.35in}

% Title must be 250 characters or less.
% Please capitalize all terms in the title except conjunctions, prepositions, and articles.

{\Large
\textbf\newline{S3 Supplemental Materials: Data Description}
}

{
\textbf\newline{Data Description: A Mathematical Model and Inference Method for Bacterial Colonization in Hospital Units Applied to Active Surveillance Data for Carbapenem-Resistant Enterobacteriaceae}
}
\newline
% Insert author names, affiliations and corresponding author email (do not include titles, positions, or degrees).
\\
Karen M. Ong,
Michael S. Phillips,
Charles S. Peskin
\\


	%\subsection*{S17 Data Description}
	%\label{S_rehabDataCleaning}
	
	% tmax_testrenorm.txt from EXP2 (results_hpc)
	The statistics for the rehabilitation unit alone are shown in \textbf{\mytbl\ref{tbl:stats_rehab}}.  The rehabilitation unit's average length of stay was $14.1$ days.  As shown in \textbf{\myfig\ref{fig:dataResults}}, the surveillance study had a duration of $417$ days.  %, during which time 678 unique patients were present in the unit in $25$ beds.  
	For surveillance testing, after admission and at approximately weekly intervals thereafter, all patients in the hospital unit had perianal samples taken to test for \textit{K. pneumoniae}, as previously described\cite{swaminathan_prevalence_2013}.  (Note that the dataset used was a subset from one of the two hospitals in the study.)  Additionally, clinical microbiological tests, or test results from cultures ordered upon suspicion for infection, were included in the dataset.  There were $936$ surveillance tests and $12$ clinical tests with 289 unique patients.  Of these, $12/12$ clinical tests were positive for CRE and $53/936$ surveillance tests were positive for CRE. 	The overall number of positives was $65$.  Of these, $46$ were \textit{K. pneumoniae} positive. All events were time-stamped in the medical record to at least the day, hour, and minute. %and second.
	%, $1$ \textit{K. oxytoca}, $1$ \textit{Enterobacter cloacae}, and $6$ \textit{E. coli}.
	
	%1 pt without unique ID
	%\textbf{REF: TischHospitalUnits-AllData_Bars}.
	
	
	\begin{table}[H]
	\begin{center}
		\begin{tabular}{|c|c|c|c|}
			\hline
			& Symbol & Value  & Units\\ 
			\hline
			average length of stay& $1/\beta$ & $14.1$ & d \\  %$14.069294$ 
			\hline
			turnover rate & $\beta$ & $0.071$ & d$^{-1}$ \\ %$0.071076773$
			\hline	
			study length & $t_Z$ & $416.8$ & d \\ %$416.81042$
			\hline	
		\end{tabular} 	
		\caption{Statistics for the rehabilitation unit}
		\label{tbl:stats_rehab}
	\end{center}
	\end{table}

	
	\paragraph{Data Cleaning}
	
	Of the $25$ beds in the rehabilitation unit for which data was collected, only 13 consistently had patients, so we limited our analysis to the $13$ beds (with 883 tests) in which patients were continually present, as shown in \textbf{\myfig\ref{fig:dataResults}}.  (The omitted were either temporary or rarely used beds that remained empty for the majority of the surveillance study duration.)  
	
	We assumed that all entry times were entry/exit times and that if positives were followed by negatives for a given patient, that the negatives were false negatives as intestinal excretion may be intermittent\cite{lubbert_colonization_2014} or may fall below the level needed for detection despite continuing colonization\cite{temkin_carbapenem-resistant_2014}.  (Additional justification is found in ``\textbf{Discussion}'' section).  We then extrapolated positives forward to the end of stay, after which we extrapolated any remaining negatives that did not follow positives on the same patient backwards to the beginning of stay, similar to the ``data augmentation" performed by Cooper et. al\cite{cooper_augmented_2008}.  Note that only 29 of 883 tests (3\%) were potential false negatives, with 5 of these tests being highly likely to be false negatives, as they were found between positive tests within the same patient.  
	
	\begin{figure}[h]
			\centering
			\includegraphics[width=1\linewidth]{FigS3A.png}
		\caption[Test results for the rehabilitation unit]{Test results for the rehabilitation unit.  Open circles indicate tests, green stars indicate negative test results for colonization, and red stars indicate positive test results for colonization.  The magenta vertical bars indicate the times of entry/exit.}
		\label{fig:dataResults}
	\end{figure}
	
	Although from a clinical standpoint, a negative following a positive culture result might be interpreted as the resolution of an infection, it would not necessarily mean the patient was decolonized, as tests have low sensitivity\cite{snyder_diagnostic_2012,centers_for_disease_control_facility_2015} and colonization involves \textit{asymptomatic} carriage of bacteria in the gastrointestinal tract\cite{tischendorf_risk_2016}.  
	%Furthermore, in our data set, we expect that decolonization and possible subsequent recolonization to be rare because patients in the rehabilitation unit generally cannot be admitted if receiving intravenous antibiotics.
	We chose to assume ``once colonized, always colonized'' for several reasons: decolonization seems to occur on much longer timescales than hospital stays (months compared to days)\cite{cooper_augmented_2008,lubbert_colonization_2014}, intestinal excretion of bacteria is intermittent\cite{lubbert_colonization_2014}, tests have low sensitivity\cite{centers_for_disease_control_facility_2015,lubbert_colonization_2014}, and few potential cases of false positive tests occurred in the rehabilitation data.  As we had no ground truth for patient colonization with which to compare estimates of sensitivity, assuming ``once positive, always positive'' (such that negatives following positives are assumed to be false negatives) is a close approximation of CDC guidelines for decolonization, which suggest having greater than one negative test\cite{centers_for_disease_control_facility_2015}, or research guidelines suggested by Lubbert et al., which suggest having at least 4 consecutive negative rectal swabs or stool samples separated by at least weekly intervals, before declaring patient decolonization\cite{lubbert_colonization_2014}.  In our data, only 1 of 289 unique patients could qualify as being decolonized by the standard of Lubbert et al., although it should be noted that the patient had a long hospital stay and thus might have a disproportionately large effect on parameter estimation.  Although our dataset did not include antibiotic treatment, the case-control study on the same population by Swaminathan et~al.\cite{swaminathan_prevalence_2013} suggested that the odds of \textit{acquiring} CRE increased by 4\% for each day of antibiotic therapy rather than decreasing as might be expected if antibiotics result in decolonization.  Additionally, the data was gathered prior to the widespread availability of highly effective treatements for CRE infection and colonization.  Thus, it seems to be a reasonable simplification to assume that patients remain colonized during their hospitalizations.  Incorporating decolonization into the model, especially in the light of newly available antimicrobials with more effective activity against CRE bacteria, is a valuable avenue for future research.
	
	%First, once colonized, decolonization or suppression of bacterial load below detectable thresholds seems to occur on the timescale of multiple weeks to months rather than hours to days  with 2/3\cite{lubbert_colonization_2014} to 3/4 of patients remaining colonized within 30 days, with negative tests following positive tests possibly indicating the suppression of bacteria below the threshold detection level, not necessarily decolonization\cite{temkin_carbapenem-resistant_2014}. Second, because intestinal excretion of KPC-2-Kp is discontinuous or intermittent, Lubbert et al. suggest at least 4 consecutive negative rectal swabs or stool samples separated by at least weekly intervals before decolonization should be declared\cite{lubbert_colonization_2014}.  (The CDC also recommends more than one swab to increase sensitivity\cite{centers_for_disease_control_facility_2015}.)  Third, because our surveillance data was collected by hospital personnel (e.g. nurses) directly involved in patient care rather than a designated study coordinator, less-thorough perirectal swabbing as a result of high workload or patient discomfort resulting in a false negative seemed more plausible than managing to culture a CRE specimen in absence of CRE carriage within the patient (a false positive).}
	
	%\textbf{Few cases (29/883, 3\%) of potential false negatives (at least one negative test following a positive test in the same patient) occurred in the rehabilitation unit data, making the approximation relatively accurate.  These 29 negative tests applied to 11 of 289 patients and in many cases involved consecutive negatives in the same patient.  Of these tests, 5 were highly likely to be false negatives as the negative tests fell between positive tests, 1 potential false negative case involved more than 4 negatives following a positive, and the remainder were indeterminate as the final negative was not followed by an second test. Thus, only 1 of 289 unique patients could qualify as being decolonized by the standard of Lubbert et al.\cite{lubbert_colonization_2014}, although it should be noted that patient had a long stay and thus might have a disproportionately large effect on parameter estimation.}  
	%In one case (the long-stay patient), a positive was followed by multiple negatives, potentially affecting the estimation of the patient-patient transmission parameter.  However, estimates of best-fit parameter were performed with multiple simulations in which that patient was colonized and others in which the patient was uncolonized, so the estimation of parameter uncertainty includes some uncertainty over whether the patient was, was temporarily, or was not colonized.
	
	%\textbf{C:\Users\Karen\Dropbox\2012-Yr2\ICU_resistance\ArchivedNotes\101212_ICUNotes2f-VisualizationwithCode.pdf - false negatives 11 of 1056 of aLL records, not just rehabilitation unit.}
	
	\paragraph{Distribution of Length of Stay}
	
	The length of hospital stay is shown in \textbf{\myfig\ref{fig:lengthOfStay}}.  The length of stay in days was plotted against the natural logarithm of frequency (fraction of total patients with a particular length of stay).
	The time between events for a Poisson point process is described by the exponential distribution, a memoryless probability distribution in which $\beta$ is the turnover time and $1/\beta$ describes the mean time between exit/entry events (e.g., the average length of stay)\cite{sevastyanov_ba_exponential_2002}.  A plot of length of stay versus the natural logarithm of the frequency of occurrence should therefore be linear, as shown in \textbf{\myfig\ref{fig:lengthOfStay}}, consistent with the assumption that the probability of patient exit/entry events follows a Poisson distribution.  Thus in the reduced state model, the value of $\beta$ can be estimated by taking the inverse of the average length of stay from the surveillance data.  The assumption that patient turnover approximates a Poisson process is consistent with other studies regarding models for length of stay in the ICU\cite{verburg_comparison_2014} or after admission for surgery\cite{austin_comparison_2003}. Both studies found generalized linear models with Poisson distributions and a logarithmic link to be among the most appropriate models. Here, generalized linear models are defined as extensions of the classical linear regression model  that assume response variables have distributions from the exponential family and in which an arbitrary function of the response (the link function) varies linearly with the predictor\cite{austin_comparison_2003}.
	%C:\Users\Karen\Dropbox\2012-Yr2\ICU_resistance\ICU-data\ICUdata4_OtherUnits.m
	
	%Notice that this figure shows the distribution of over 953 records rather than length of stay in the rehabilitation unit.
	
	\begin{figure}
		%%	\centering
			\includegraphics[width=1\linewidth]{FigS3B.png}
			%{S16.tiff}
		\caption[Semi-log plot for distribution of length of stay]{Semi-log plot for distribution of length of stay in days versus the natural logarithm of frequency (fraction of the total patients with a particular length of stay).  The black line shows the linear regression for the length of stay versus log frequency ($y = -3.0710 - 0.0490 x$).}
		\label{fig:lengthOfStay}
	\end{figure}
	
	%\subsection{S18 Reduced Model Simulation}
	%%C:\Users\Karen\Dropbox\2012-Yr2\ICU_resistance\Convergence studies
	%
	%\begin{figure}
	%	%%	\centering
	%	%%	\includegraphics[width=1\linewidth]{S16.tiff}
	%	\caption[Effects of Varying Data]{Data was generated using an arbitrary set of parameters chosen to be in low intermediate parameter ranges for ease  $\beta=0.125%$, $\gamma=0.255$, $\phi=0.1$, and $\psi=0.1$.}
	%	\label{fig:varyingDataAmounts}
	%\end{figure}
	
\begin{thebibliography}{}
	\bibitem[Austin et~al., 2003]{austin_comparison_2003}
		Austin, P.~C., Ghali, W.~A., \& Tu, J.~V. (2003).
		\newblock A comparison of several regression models for analysing cost of
		{CABG} surgery.
		\newblock {\em Statistics in Medicine}, 22(17), 2799--2815.
		
	\bibitem[Centers for Disease~Control, 2015]{centers_for_disease_control_facility_2015}
		Centers for Disease~Control (2015).
		\newblock {\em Facility {Guidance} for {Control} of {Carbapenem}-resistant
			{Enterobacteriaceae} ({CRE}) â€“ {November} 2015 {Update} {CRE} {Toolkit}}.
		\newblock Technical report, Centers for Disease Control.

    \bibitem[Cooper et~al., 2008]{cooper_augmented_2008}
		Cooper, B.~S., Medley, G.~F., Bradley, S.~J., \& Scott, G.~M. (2008).
		\newblock An {Augmented} {Data} {Method} for the {Analysis} of {Nosocomial}
		{Infection} {Data}.
		\newblock {\em American Journal of Epidemiology}, 168(5), 548--557.
		
		
    \bibitem[Lübbert et~al., 2014]{lubbert_colonization_2014}
		Lübbert, C., Becker-Rux, D., Rodloff, A., Laudi, S., Busch, T., Bartels, M.,
		\& Kaisers, U. (2014).
		\newblock Colonization of liver transplant recipients with {KPC}-producing
		{Klebsiella} pneumoniae is associated with high infection rates and excess
		mortality: {A} case-control analysis.
		\newblock {\em Infection}, 42(2), 309--316.
		
	\bibitem[{Sevast'yanov, BA}, 2002]{sevastyanov_ba_exponential_2002}
		{Sevast'yanov, BA} (2002).
		\newblock Exponential distribution.
		\newblock In {\em Encyclopedia of {Mathematics}}. Kluwer Academic Publishers.
		
	\bibitem[Swaminathan et~al., 2013]{swaminathan_prevalence_2013}
		Swaminathan, M., Sharma, S., Blash, S.~P., Patel, G., Banach, D.~B., Phillips,
		M., LaBombardi, V., Anderson, K.~F., Kitchel, B., Srinivasan, A., \& Calfee,
		D.~P. (2013).
		\newblock Prevalence and {Risk} {Factors} for {Acquisition} of
		{Carbapenem}-{Resistant} {Enterobacteriaceae} in the {Setting} of
		{Endemicity}.
		\newblock {\em Infection Control \& Hospital Epidemiology}, 34(08), 809--817.
		
	\bibitem[Snyder \& D'Agata, 2012]{snyder_diagnostic_2012}
		Snyder, G.~M. \& D'Agata, E. M.~C. (2012).
		\newblock Diagnostic accuracy of surveillance cultures to detect
		gastrointestinal colonization with multidrug-resistant gram-negative
		bacteria.
		\newblock {\em American Journal of Infection Control}, 40(5), 474--476.
		
	\bibitem[Temkin et~al., 2014]{temkin_carbapenem-resistant_2014}
		Temkin, E., Adler, A., Lerner, A., \& Carmeli, Y. (2014).
		\newblock Carbapenem-resistant {Enterobacteriaceae}: biology, epidemiology, and
		management.
		\newblock {\em Annals of the New York Academy of Sciences}, 1323(1), 22--42.

    \bibitem[Tischendorf et~al., 2016]{tischendorf_risk_2016}
		Tischendorf, J., de~Avila, R.~A., \& Safdar, N. (2016).
		\newblock Risk of infection following colonization with carbapenem-resistant
		{Enterobactericeae}: {A} systematic review.
		\newblock {\em American Journal of Infection Control}, 44(5), 539--543.
		
	\bibitem[Verburg et~al., 2014]{verburg_comparison_2014}
		Verburg, I. W.~M., de~Keizer, N.~F., de~Jonge, E., \& Peek, N. (2014).
		\newblock Comparison of {Regression} {Methods} for {Modeling} {Intensive}
		{Care} {Length} of {Stay}.
		\newblock {\em PLoS ONE}, 9(10).
		
\end{thebibliography}

\end{document}
