# Supplementary material for: A mathematical model and inference method for bacterial colonization in hospital units applied to active surveillance data for carbapenem-resistant enterobacteriaceae
Source: PLoS One. 2020 Nov 12;15(11):e0231754. doi: 10.1371/journal.pone.0231754 (PMC7660488; doi:10.1371/journal.pone.0231754)
Supplement: S1 Table — (ZIP) [file pone.0231754.s003.zip]

Archive with 2 entries (2 files):
- S1_Table.pdf
- S1_Table.tex
