# Supplementary material for: A mathematical model and inference method for bacterial colonization in hospital units applied to active surveillance data for carbapenem-resistant enterobacteriaceae
Source: PLoS One. 2020 Nov 12;15(11):e0231754. doi: 10.1371/journal.pone.0231754 (PMC7660488; doi:10.1371/journal.pone.0231754)
Supplement: S1 Table — (ZIP) [file pone.0231754.s003.zip › S1_Table.tex]

\documentclass[10pt,letterpaper]{article}
\usepackage[top=0.85in,left=1.25in,footskip=0.75in]{geometry}

% Use adjustwidth environment to exceed column width (see example table in text)
\usepackage{changepage}

% Use Unicode characters when possible
\usepackage[utf8]{inputenc}

% textcomp package and marvosym package for additional characters
\usepackage{textcomp,marvosym}

% fixltx2e package for \textsubscript
\usepackage{fixltx2e}

% amsmath and amssymb packages, useful for mathematical formulas and symbols
\usepackage{amsmath,amssymb}

% cite package, to clean up citations in the main text. Do not remove.
\usepackage{cite}

% Use nameref to cite supporting information files (see Supporting Information section for more info)
\usepackage{nameref,hyperref}

% line numbers
\usepackage[right]{lineno}

% ligatures disabled
\usepackage{microtype}
\DisableLigatures[f]{encoding = *, family = * }

% rotating package for sideways tables
\usepackage{rotating}

%suppress page numbering
\pagestyle{empty} 

% Remove comment for double spacing
%\usepackage{setspace} 
%\doublespacing

% REMOVE THIS LATER!!! for diagrams! %
%\usepackage{tikz} %drawing diagrams
%\usetikzlibrary{shapes, arrows, positioning, decorations.pathreplacing}

%% Multirow
%\usepackage{multirow}

%custom column types
\usepackage{array}
\newcommand{\PreserveBackslash}[1]{\let\temp=\\#1\let\\=\temp}
\newcolumntype{C}[1]{>{\PreserveBackslash\centering}p{#1}}
\newcolumntype{R}[1]{>{\PreserveBackslash\raggedleft}p{#1}}
\newcolumntype{L}[1]{>{\PreserveBackslash\raggedright}p{#1}}

\usepackage[math]{cellspace}
\cellspacetoplimit 4pt
\cellspacebottomlimit 4pt

\usepackage{float}
\restylefloat{table}

% Text layout
%\raggedright
\setlength{\parindent}{0.5cm}
\textwidth 5.75in 
\textheight 8.75in

% Bold the 'Figure #' in the caption and separate it from the title/caption with a period
% Captions will be left justified
\usepackage[aboveskip=1pt,labelfont=bf,labelsep=period,justification=raggedright,singlelinecheck=off]{caption}

% Use the PLoS provided BiBTeX style
\bibliographystyle{plos2015}


%% Attempting to fix the bibliography to numbers in brackets on my own:
%\usepackage[square,comma]{natbib}		%\usepackage[square,comma]{natbib} %author, date
\usepackage[numbers]{natbib} %makes the citations [#]
%\bibliographystyle{ksfh_nat}		%\bibliographystyle{ksfh_nat}
%https://tex.stackexchange.com/questions/376662/how-do-i-create-plosone-references/376668		
% citation numbers https://tex.stackexchange.com/questions/251761/problem-with-citation-numbering#251768

% Remove brackets from numbering in List of References
\makeatletter
\renewcommand{\@biblabel}[1]{\quad#1.}
\makeatother

% Leave date blank
\date{}

% Header and Footer with logo
%\usepackage{lastpage,fancyhdr,graphicx}
%\usepackage{epstopdf}
%\pagestyle{myheadings}
%\pagestyle{fancy}
%\fancyhf{}
%\lhead{\includegraphics[width=2.0in]{PLOS-submission.eps}}
%\rfoot{\thepage/\pageref{LastPage}}
%\renewcommand{\footrule}{\hrule height 2pt \vspace{2mm}}
%\fancyheadoffset[L]{2.25in}
%\fancyfootoffset[L]{2.25in}
%\lfoot{\sf PLOS}

%% Include all macros below
\newcommand{\texPath}{figures_tex}
\newcommand{\myfig}{Fig~}
\newcommand{\mytbl}{Table~}
\newcommand{\myeqn}{Equation~}
\newcommand{\mysec}{Section~}
\newcommand{\myapp}{Appendix~} %appendix numbers are S1, S2, etc.s
\newcommand{\mych}{Chapter~}

\newcommand{\myfigs}{Figures~}
\newcommand{\mytbls}{Tables~}
\newcommand{\myeqns}{Equations~}
\newcommand{\mysecs}{Sections~}
\newcommand{\myapps}{Appendices~}
\newcommand{\mychs}{Chapters~}

%% END MACROS SECTION


\begin{document}
\vspace*{-.8in}

\thispagestyle{empty}

% Title must be 250 characters or less.
% Please capitalize all terms in the title except conjunctions, prepositions, and articles.

{\Large
\textbf\newline{S2 Table: Comparison of Models}
}

%{
%\textbf\newline{A Mathematical Model and Inference Method for Bacterial Colonization in Hospital Units Applied to Active Surveillance Data for Carbapenem-Resistant Enterobacteriaceae}
%}
%\newline
% Insert author names, affiliations and corresponding author email (do not include titles, positions, or degrees).
%\\
%Karen M. Ong,
%Michael S. Phillips,
%Charles S. Peskin
%\\


	%\subsection*{S2 Appendix}
	%\label{app:tbl_literatureModelComparison}
	%\newline
	%\textbf{\mytbl\ref{tbl_literatureModelComparison}} shows a comparison of mathematical models. 
	%VRE = vancomycin-resistant enterococci, RGNR = third-generation cephalosporin-resistant gram-negative rods; MRSA = methacillin-resistant \textit{Staphylococcus aureus}; ODE = ordinary differential equation; S = susceptible, I = infected, R = recovered, Re = removed, E = latent, UC = uncolonized, C = colonized, HCW = healthcare worker; ML = maximum likelihood, MCMC = Markov chain Monte Carlo; exogenous colonization = cross-transmission, endogenous colonization = colonization from antibiotic administration and selection of strains; S+UC = susceptible and uncolonized, S+C= susceptible and colonized, S+Im-Abx = susceptible and immune without antibiotics, S+Im+Abx = susceptible and immune with antibiotics, Tox+ = toxin positive, Is = Isolated.
	\begin{table}[H] %[!ht]
		\begin{adjustwidth}{-.75in}{-1in} % Comment out/remove adjustwidth environment if table fits in text column.
			%\caption{
			%	{\bf Comparison of Models.}}
			\tiny
			\begin{tabular}{|L{0.7cm}|L{2.8cm}|L{2.2cm}|L{1.2cm}|L{3.2cm}|L{3cm}|L{3cm}|}
				%{|p{1.1cm}|p{2.5cm}|p{1.5cm}|p{1cm}|p{1.5cm}|p{1.5cm}|p{1.5cm}|}
				\hline
				\bf Study & \bf Type of Model & \bf State & \bf Time & \bf Mechanisms & \bf Testing & \bf Likelihood Calculation \\
				\hline
				\cite{kermack_contribution_1927} &Continuous-time ODE model of epidemic spread in population & reduced: S,E,I,Re &  continuous & infected-susceptible transmission, immunity after infection, removal from susceptible population by recovery or death& n/a & compared calculated curve to number of deaths from plague on island of Bombay   \\ 
				\hline
				\cite{gibson_estimating_1998} & Stochastic compartmental Markov model & reduced S,E,I,Re model & continuous  & contact between infectious and susceptible patients&  incomplete data &  MCMC with reversible jump methodology and Metropolis-Hasting sampler\\ 
				\hline
				\cite{austin_vancomycin-resistant_1999}& Deterministic ODE compartmental model of VRE nosocomial transmission  & reduced: number UC and C patients, UC and C HCWs  & continuous & HCWs act as vectors between C and UC patients, antibiotic selection pressure, cohorting, handwashing  & n/a & parameters estimated directly from surveillance data (not fitted), Monte Carlo simulations performed and compared with original results\\ 
				\hline
				\cite{auranen_transmission_2000} & Markov model of longitudinal data about pneumococcal carriage in families & full: track UC/C status for each family member, serotype, initial colonization status  & discrete-time &  in-family vs. community-acquired transmission&  Bayesian data augmentation method  for 86\% data observations, missing data assumed to be missing at random; Bayesian data augmentation&  Metropolis-Hastings sampling of posterior distribution with reversible jump MCMC extension\\ 
				\hline
				\cite{pelupessy_how_2002} & Continuous-time Markov Model for VRE and \textit{Pseudomonas aeruginosa} transmission within ICUs & reduced: number UC/C patients (prevalence)  & continuous & exogenous (cross-transmission) vs. endogenous colonization (from antibiotic pressure), pre-existing colonization & surveillance data, time-series of colonized patient compared with genotyping gold standard & maximum likelihood fit, calculates stationary distributions, matrix exponentiation\\ 
				\hline
				\cite{cooper_analysis_2004} & Continuous-time mechanistic structured hidden Markov model for MRSA, VRE, RGNR in ICUs& reduced state SI &  continuous &   patient--patient transmission model (mass action assumption, assesses Greenwood assumption of saturating infectivity), pre-existing colonization & clinical cultures only (x 40 mo, not whole-ward surveillance swabs)&  matrix exponential, likelihood maximization, simulation for ranges, stationary distribution \\ 
				\hline
				\cite{mcbryde_characterizing_2007} & Continuous-time hidden Markov model of VRE & SI reduced with migration & continuous & sporadic (pre-existing, exogenous non-ward sources, endogenous colonization) and cross-transmission & VRE weekly prevalence data & MCMC Bayesian Framework, Baum's recursion formula\\ 
				\hline
				\cite{forrester_bayesian_2007}& Stochastic epidemic model for transmission of asymptomatic pathogens (MRSA) within a ICU with isolation& S, C, Is+C, Re & discrete time &  C in ward from non-isolated C, isolated C; C in ward from random source (0.0103 transmissions per day, 0.047 mean importation probability); C prior to admission & perfect compliance for observations, imperfect sensitivity, perfect specificity; data has admission, positive swab, isolation, discharge times; augmented data with unobserved colonization times and final patient states; assess of goodness of fit by comparing observed and replicated data  & reversible-jump MCMC within Bayesian framework to allow for imperfect sensitivity, used non-aggregated patient level data in MCMC  \\ 
				\hline
				\cite{bootsma_algorithm_2007} & Markov model of CRE that allows for changing state space and incorporates culture results & detailed state of unit/ prevalence UC/C/unknown  & discrete (smallest unit of time is 1 day)  & exogenous / endogenous, pre-existing   &  partial with extrapolation &  maximum-likelihood estimates with confidence intervals using matrix method \\ 
				\hline
				\cite{cooper_augmented_2008}& Stochastic VRE model variants (including multiple hospital admissions) & reduced state UC/C & discrete observations, continuous-time(?) & patient--patient transmission, pre-existing colonization, colonization between hospital visits & incomplete, extrapolated, data augmented with transmissions, imperfect sensitivity & MCMC and Bayesian inference \\ 
				\hline
				\cite{wolkewitz_statistical_2008} & VRE surveillance model that uses Martingale-based methodology & reduced model UC/ C / Re & continuous  & non-constant patient--patient transmission (Reed-Frost and proportionate mixing/true mass action assumptions), pre-existing colonization  & perfect observations assumed & martingale methods for nonparameteric estimates of transmission rate	  \\ 
				\hline
				\cite{drovandi_multivariate_2008}& Multi-variate Markov model for MRSA transmission & reduced UC/C Pts, UC/C HCWs (as function of C pts) \textbf{incidence} data & continuous& HCW-patient and patient-HCW transmission, pre-existing colonization, decolonization of HCW by handwashing &  imperfect testing, daily/weekly incidence & maximum likelihood using \textbf{matrix exponentials} \\
				\hline
				\cite{starr_spatio-temporal_2009}& 15-parameter Bayesian stochastic spatiotemporal compartment model of \textit{C. difficile}  with multiple rooms & SIR variant: S+UC, S+C, Im-Abx, Im+Abx, Tox+  & continuous-time(?) &colonized from Tox+ or S+C patient in same room, C or TP in different room, background environmental sources; arrive into any state & data augmentation, 30-bed geriatric units & Bayesian framework with MCMC methods, maximum likelihood for some parameters\\
				\hline
				\cite{kypraios_assessing_2010} & Stochastic 5-parameter MRSA model of isolation in 8 ICUs (based on \cite{forrester_bayesian_2007}) & UC/(C+Is)/(C+non-Is), compared linear vs. no-background vs. nonlinear transmission risk  & discrete-time & transmission from background, C+non-Is, and C+Is pts; pre-existing prevalence & estimates swab sensitivity, assumes perfect specificity   & Bayesian framework, data-augmented (unobserved colonization times included as additional parameters) MCMC to estimate mean percent colonized patient-days attributed to undetected carriers from weekly screening cultures  \\
				\hline
				\cite{worby_estimating_2013} & Stochastic 5-parameter MRSA model of hospital general wards with isolation and decolonization & UC/(C+Is)/(C+non-Is), linear transmission risk with C and UC pts & discrete-time & transmission from background, C+non-Is, and C+Is pts; pre-existing prevalence& estimates swab sensitivity, assumes perfect specificity     & MCMC \\
				\hline
				\cite{wei_evaluating_2016} & Stochastic 5-parameter VRE model of isolation in  8 ICUs & UC/(C+Is)/(C+non-Is), compared linear vs. no-background (better for medical units) vs. nonlinear transmission risk (better for surgical units) & continuous-time & transmission from background, C+non-Is, and C+Is pts; pre-existing prevalence & estimates swab sensitivity, assumes perfect specificity  & data-augmented MCMC tracks individual patient statuses and approximates colonization times\\
				\hline
				\cite{lopez-garcia_unified_2018}& Generalized stochastic multi-compartmental SIS model for nosocomial spread within hospital settings & generic agents could include pts, HCWs, multiple states & continuous-time & 5 examples including hand hygiene, environmental cleaning, super-spreaders, spatial layout &  finds probability distribution of basic reproduction number & matrix calculation for reproduction number\\
				\hline
			\end{tabular} 
			\begin{flushleft} VRE = vancomycin-resistant enterococci, RGNR = third-generation cephalosporin-resistant gram-negative rods; MRSA = methacillin-resistant \textit{Staphylococcus aureus}; ODE = ordinary differential equation; S = susceptible, I = infected, Is = isolated, R = recovered, Re = removed, E = latent, UC = uncolonized, C = colonized, HCW = healthcare worker; ML = maximum likelihood, MCMC = Markov chain Monte Carlo; exogenous colonization = cross-transmission, endogenous colonization = colonization from antibiotic administration and selection of strains; S+UC = susceptible and uncolonized, S+C = susceptible and colonized, Im-Abx = immune without antibiotics, Im+Abx = immune with antibiotics, Tox+ = toxin positive, Is = Isolated.
			\end{flushleft}
			\label{tbl_literatureModelComparison}
		\end{adjustwidth}
	\end{table}
	
	\begin{thebibliography}{}
		
		\bibitem[Kermack \& McKendrick, 1927]{kermack_contribution_1927}
		Kermack, W.~O. \& McKendrick, A.~G. (1927).
		\newblock A {Contribution} to the {Mathematical} {Theory} of {Epidemics}.
		\newblock {\em Proceedings of the Royal Society of London A: Mathematical,
			Physical and Engineering Sciences}, 115(772), 700--721.
			
		\bibitem[Gibson \& Renshaw, 1998]{gibson_estimating_1998}
		Gibson, G.~J. \& Renshaw, E. (1998).
		\newblock Estimating parameters in stochastic compartmental models using
		{Markov} chain methods.
		\newblock {\em Mathematical Medicine and Biology}, 15(1), 19--40.
		
		\bibitem[Austin et~al., 1999]{austin_vancomycin-resistant_1999}
		Austin, D.~J., Bonten, M. J.~M., Weinstein, R.~A., Slaughter, S., \& Anderson,
		R.~M. (1999).
		\newblock Vancomycin-resistant enterococci in intensive-care hospital settings:
		{Transmission} dynamics, persistence, and the impact of infection control
		programs.
		\newblock {\em Proceedings of the National Academy of Sciences}, 96(12),
		6908--6913.
		
		\bibitem[Auranen et~al., 2000]{auranen_transmission_2000}
		Auranen, K., Arjas, E., Leino, T., \& Takala, A.~K. (2000).
		\newblock Transmission of {Pneumococcal} {Carriage} in {Families}: {A} {Latent}
		{Markov} {Process} {Model} for {Binary} {Longitudinal} {Data}.
		\newblock {\em Journal of the American Statistical Association}, 95(452),
		1044--1053.
		
		\bibitem[Pelupessy et~al., 2002]{pelupessy_how_2002}
		Pelupessy, I., Bonten, M. J.~M., \& Diekmann, O. (2002).
		\newblock How to assess the relative importance of different colonization
		routes of pathogens within hospital settings.
		\newblock {\em Proceedings of the National Academy of Sciences}, 99(8),
		5601--5605.
		
		\bibitem[Cooper \& Lipsitch, 2004]{cooper_analysis_2004}
		Cooper, B. \& Lipsitch, M. (2004).
		\newblock The analysis of hospital infection data using hidden {Markov} models.
		\newblock {\em Biostatistics}, 5(2), 223--237.
		
		\bibitem[McBryde et~al., 2007]{mcbryde_characterizing_2007}
		McBryde, E., Pettitt, A., Cooper, B., \& McElwain, D. (2007).
		\newblock Characterizing an outbreak of vancomycin-resistant enterococci using
		hidden {Markov} models.
		\newblock {\em Journal of the Royal Society Interface}, 4(15), 745--754.
		
		\bibitem[Forrester et~al., 2007]{forrester_bayesian_2007}
		Forrester, M.~L., Pettitt, A.~N., \& Gibson, G.~J. (2007).
		\newblock Bayesian inference of hospital-acquired infectious diseases and
		control measures given imperfect surveillance data.
		\newblock {\em Biostatistics}, 8(2), 383--401.
		
		\bibitem[Bootsma et~al., 2007]{bootsma_algorithm_2007}
		Bootsma, M. C.~J., Bonten, M. J.~M., Nijssen, S., Fluit, A.~C., \& Diekmann, O.
		(2007).
		\newblock An {Algorithm} to {Estimate} the {Importance} of {Bacterial}
		{Acquisition} {Routes} in {Hospital} {Settings}.
		\newblock {\em American Journal of Epidemiology}, 166(7), 841--851.
		
		\bibitem[Cooper et~al., 2008]{cooper_augmented_2008}
		Cooper, B.~S., Medley, G.~F., Bradley, S.~J., \& Scott, G.~M. (2008).
		\newblock An {Augmented} {Data} {Method} for the {Analysis} of {Nosocomial}
		{Infection} {Data}.
		\newblock {\em American Journal of Epidemiology}, 168(5), 548--557.
		
		\bibitem[Wolkewitz et~al., 2008]{wolkewitz_statistical_2008}
		Wolkewitz, M., Dettenkofer, M., Bertz, H., Schumacher, M., \& Huebner, J.
		(2008).
		\newblock Statistical epidemic modeling with hospital outbreak data.
		\newblock {\em Statistics in Medicine}, 27(30), 6522--6531.
		
		
		\bibitem[Drovandi \& Pettitt, 2008]{drovandi_multivariate_2008}
		Drovandi, C.~C. \& Pettitt, A.~N. (2008).
		\newblock Multivariate {Markov} {Process} {Models} for the {Transmission} of
		{Methicillin}-{Resistant} {Staphylococcus} {Aureus} in a {Hospital} {Ward}.
		\newblock {\em Biometrics}, 64(3), 851--859.
		
		\bibitem[Starr et~al., 2009]{starr_spatio-temporal_2009}
		Starr, J.~M., Campbell, A., Renshaw, E., Poxton, I.~R., \& Gibson, G.~J.
		(2009).
		\newblock Spatio-temporal stochastic modelling of {Clostridium} difficile.
		\newblock {\em Journal of Hospital Infection}, 71(1), 49--56.
		
		\bibitem[Kypraios et~al., 2010]{kypraios_assessing_2010}
		Kypraios, T., O'Neill, P.~D., Huang, S.~S., Rifas-Shiman, S.~L., \& Cooper,
		B.~S. (2010).
		\newblock Assessing the role of undetected colonization and isolation
		precautions in reducing {Methicillin}-{Resistant} {Staphylococcus}
		aureustransmission in intensive care units.
		\newblock {\em BMC Infectious Diseases}, 10(1), 29.
		
		
		
		\bibitem[Worby et~al., 2013]{worby_estimating_2013}
		Worby, C.~J., Jeyaratnam, D., Robotham, J.~V., Kypraios, T., O'Neill, P.~D.,
		De~Angelis, D., French, G., \& Cooper, B.~S. (2013).
		\newblock Estimating the {Effectiveness} of {Isolation} and {Decolonization}
		{Measures} in {Reducing} {Transmission} of {Methicillin}-resistant
		{Staphylococcus} aureus in {Hospital} {General} {Wards}.
		\newblock {\em American Journal of Epidemiology}, 177(11), 1306--1313.
		
		\bibitem[Wei et~al., 2016]{wei_evaluating_2016}
		Wei, Y., Kypraios, T., O'Neill, P.~D., Huang, S.~S., Rifas-Shiman, S.~L., \&
		Cooper, B.~S. (2016).
		\newblock Evaluating hospital infection control measures for
		antimicrobial-resistant pathogens using stochastic transmission models:
		{Application} to vancomycin-resistant enterococci in intensive care units:.
		\newblock {\em Statistical Methods in Medical Research}.
		
		\bibitem[López-García \& Kypraios, 2018]{lopez-garcia_unified_2018}
		López-García, M. \& Kypraios, T. (2018).
		\newblock A unified stochastic modelling framework for the spread of nosocomial
		infections.
		\newblock {\em Journal of The Royal Society Interface}, 15(143), 20180060.
		
	\end{thebibliography}
	
	
	
\end{document}
