# Supplementary material for: A mathematical model and inference method for bacterial colonization in hospital units applied to active surveillance data for carbapenem-resistant enterobacteriaceae
Source: PLoS One. 2020 Nov 12;15(11):e0231754. doi: 10.1371/journal.pone.0231754 (PMC7660488; doi:10.1371/journal.pone.0231754)
Supplement: S1 Data — (XLS) [file pone.0231754.s004.xls]

## Sheet: ExitEntry
De-Identified Patient ID	Coded Admit Date/Time	Coded Discharge Date/Time	Room	Coded Room Time-In	Coded Room Time-Out	Length of Stay (Hrs)
26621	9581.58	9590.47	1	9581.58	9581.6	1
41427	9792.81	9806.5	1	9792.81	9793.46	16
30487	10040.8	10059.5	1	10052.6	10052.6	1
63599	10094.7	10108.4	1	10094.8	10095.6	18
8217	9430.5	9454.49	2	9430.5	9454.49	576
8218	9339.81	9372.67	2	9340.59	9372.67	770
2171	9364.71	9389.86	2	9373.59	9389.86	390
362	9404.55	9429.64	2	9404.55	9429.64	602
8823	9392.68	9403.48	2	9392.68	9403.48	259
15758	9515.72	9521.77	2	9515.72	9521.77	145
14196	9522.89	9555.63	2	9522.89	9555.63	786
19929	9456.54	9471.44	2	9456.54	9471.44	357
14980	9555.74	9572.47	2	9555.74	9572.47	402
19943	9485	9513.48	2	9486.62	9513.48	645
19974	9514.82	9536.51	2	9514.82	9515.52	17
12243	9471.63	9486.49	2	9471.63	9486.49	356
26621	9581.58	9590.47	2	9584.71	9590.47	138
21233	9633.66	9641.63	2	9633.66	9641.63	192
65	9572.69	9584.62	2	9572.69	9584.62	287
25615	9641.8	9668.51	2	9641.8	9668.51	641
26642	9672.59	9701.59	2	9672.59	9701.59	696
23357	9618.6	9633.49	2	9618.6	9633.49	357
7575	9591.66	9618.48	2	9591.66	9618.48	644
13107	9816.7	9829.52	2	9816.7	9829.52	308
37424	9865.61	9879.42	2	9865.61	9879.42	332
36622	9809.62	9812.22	2	9809.62	9812.22	63
17591	9835.69	9849.83	2	9835.69	9849.83	339
37021	9849.86	9864.52	2	9849.86	9864.52	352
6281	9771.53	9793	2	9771.53	9793	515
32690	9701.6	9716.54	2	9701.6	9716.54	359
38068	9717.64	9771.47	2	9717.64	9771.47	1292
41425	9812.49	9816.69	2	9812.49	9816.69	101
41427	9792.81	9806.5	2	9793.46	9806.5	312
22462	9806.63	9812.49	2	9806.64	9807.85	29
29762	9830.86	9855.58	2	9830.86	9834.48	87
37909	9976.64	9990.57	2	9976.7	9990.57	333
53843	9882.59	9900.49	2	9882.59	9900.49	429
44644	10023.7	10025.5	2	10023.7	10025.5	43
48658	10012.8	10023.6	2	10012.8	10023.6	258
53849	10030.7	10051.5	2	10030.7	10051.5	500
37724	9899.78	9915.57	2	9900.64	9915.57	358
53866	9985.58	10012.6	2	9990.72	10012.6	524
45116	9918.72	9935.97	2	9918.72	9935.97	414
25024	9969.61	9976.67	2	9969.61	9976.67	170
45155	9934.72	9968.59	2	9936.54	9968.59	769
30487	10040.8	10059.5	2	10052.6	10059.5	165
24367	10128.6	10144.5	2	10128.6	10144.5	380
31881	10194.7	#VALUE!	2	10196.8	#VALUE!	212
63500	10059.7	10072.5	2	10059.7	10065.7	144
16345	10075.6	10085.4	2	10075.6	10085.4	236
32167	10065.8	10081.6	2	10065.8	10075.5	232
55671	10085.8	10096.6	2	10085.8	10096.6	259
60313	10100.8	10111.6	2	10100.8	10111.6	258
63509	10114.7	10128.6	2	10114.7	10128.6	335
56594	10167.8	10194.6	2	10167.8	10194.6	642
63512	10145.8	10166.7	2	10145.8	10166.7	503
63564	10112.5	10119.5	2	10112.5	10113.6	26
54552	10113.7	10124.5	2	10113.8	10114.6	19
16189	10229.7	#VALUE!	2	10229.7	#VALUE!	161
31881	10194.7	10213.5	2	10196.8	10213.5	400
65765	10214.6	10229.7	2	10214.6	10229.7	362
68183	10260.8	10275.6	2	10260.8	10261.6	18
71428	10283.7	10346.5	2	10283.7	10284.6	24
64731	10236.7	10256.5	2	10236.7	10256.5	475
4215	10256.6	10259.4	2	10256.6	10259.4	67
8559	10262.7	10277.7	2	10262.8	10277.7	356
68595	10288.7	10304.6	2	10288.7	10288.8	2
67197	10277.7	10281.5	2	10277.7	10281.5	91
67778	10291.8	10305.5	2	10292.6	10305.5	309
71523	10306.8	10345.5	2	10306.8	10345.5	929
26390	10290.6	10305.7	2	10290.6	10292.6	48
26621	9581.58	9590.47	3	9581.6	9584.71	75
26451	9665.85	9700.67	3	9694.45	9700.67	150
13667	9588.74	9635.5	3	9591.63	9591.65	0
23537	9722.72	9736.69	3	9722.72	9723.39	16
53872	10040.5	10058.5	3	10052.6	10052.6	1
49223	10179.7	10194.5	3	10179.7	10194.5	355
42803	10067.7	10089.8	3	10067.7	10072.6	118
63514	10164.8	10178.5	3	10164.8	10178.5	328
67004	10299.8	10302.9	3	10299.8	10299.8	1
2324	9353.73	9382.61	4	9353.73	9372.68	455
2324	9353.73	9382.61	4	9372.68	9382.61	238
1930	9429.67	9443.97	4	9429.67	9429.69	0
8236	9431.5	9438.49	4	9431.5	9438.49	167
4580	9382.76	9401.62	4	9382.76	9393.54	258
750	9439.64	9452.5	4	9439.64	9452.5	308
2313	9401.69	9421.49	4	9401.69	9407.42	138
8825	9324.67	9353.6	4	9324.67	9353.6	694
3761	9459.72	9481.47	4	9459.72	9481.47	522
5472	9526.63	9549.72	4	9526.63	9549.72	554
14245	9498	9521.52	4	9498.78	9521.52	546
19960	9452.62	9491.55	4	9452.63	9454.5	44
17550	9550.62	9570.46	4	9550.62	9570.46	477
19368	9483.72	9497.71	4	9483.72	9497.71	336
21233	9645.64	9676.6	4	9645.64	9676.6	743
18815	9570.62	9597.47	4	9570.62	9597.47	645
26629	9677.85	9690.84	4	9677.85	9690.84	312
26633	9597.76	9639.54	4	9597.76	9639.54	1003
26706	9637.76	9648.44	4	9641.52	9641.64	3
11167	9767.7	9773	4	9767.7	9773	127
7466	9801.6	9809.52	4	9801.6	9809.52	190
23537	9722.72	9736.69	4	9723.39	9736.69	319
36914	9773.73	9801.56	4	9773.73	9801.56	668
31917	9830.6	9849.49	4	9830.6	9849.49	453
26474	9696.59	9710.63	4	9700.71	9710.63	239
41418	9864.47	9883.54	4	9864.47	9883.54	458
21770	9837.74	9855.78	4	9850.57	9855.78	125
41431	9815.48	9851.45	4	9815.48	9820.43	119
41434	9828.68	9850.45	4	9828.68	9830.58	46
41438	9855.61	9869.38	4	9856.42	9858.39	47
41440	9710.76	9722.47	4	9710.76	9722.47	281
23341	9737.51	9767.49	4	9737.51	9767.49	719
30090	9823.62	9844.64	4	9823.62	9824.67	26
29323	9812.69	9820.44	4	9812.69	9814.67	48
29196	9948.72	9969.77	4	9948.72	9969.77	505
44631	9887.58	9906.57	4	9898.59	9906.57	191
44631	10018.6	10048.6	4	10018.6	10048.6	718
37573	9882.51	9893.58	4	9883.6	9893.58	239
37607	9906.7	9921.56	4	9906.7	9921.56	357
53848	10002.6	10016.6	4	10002.6	10016.6	337
3583	9920.6	9948.61	4	9921.76	9948.61	644
44932	9970.82	10001.6	4	9970.82	10001.6	738
53872	10040.5	10058.5	4	10052.6	10058.5	141
49932	9897.65	9921.44	4	9897.65	9898.56	22
31881	10194.7	#VALUE!	4	10194.7	10196.8	51
56354	10197.6	#VALUE!	4	10197.6	#VALUE!	193
44800	10143.8	10164.4	4	10143.8	10164.4	496
63505	10058.8	10065.7	4	10058.8	10065.7	167
55007	10065.7	10085.5	4	10065.7	10085.5	475
55713	10120.6	10143.6	4	10127.6	10143.6	384
63510	10114.6	10127.5	4	10114.6	10127.5	309
60386	10093.7	10113.7	4	10093.7	10113.7	480
56679	10085.8	10093.6	4	10085.8	10093.6	185
54552	10113.7	10124.5	4	10113.7	10113.8	1
31881	10194.7	10213.5	4	10194.7	10196.8	51
56354	10197.6	10220.5	4	10197.6	10220.5	551
64147	10218.7	10235.7	4	10220.6	10235.7	362
69086	10268.9	10283.5	4	10268.9	10276.4	181
42722	10242.8	10260.6	4	10242.8	10258.6	379
35819	10304.8	10330.7	4	10304.8	10330.7	623
67735	10263.7	10283.6	4	10263.7	10268.8	124
67004	10299.8	10302.9	4	10299.8	10302.9	75
71528	10283.7	10299.7	4	10283.7	10299.7	384
47	9367.71	9399.75	5	9367.71	9399.75	769
8080	9340.64	9358.48	5	9340.64	9345.59	119
8231	9367.59	9379.54	5	9367.59	9367.61	0
5587	9400.5	9409.49	5	9400.5	9409.49	215
5608	9423.67	9431.49	5	9423.67	9431.49	187
2974	9432.74	9446.49	5	9432.74	9446.49	330
8240	9351.68	9367.54	5	9351.68	9367.54	381
768	9410.72	9423.57	5	9410.72	9423.57	308
8225	9452.77	9473.53	5	9452.77	9473.53	498
19941	9525.62	9564.5	5	9525.62	9564.5	934
13727	9563.62	9578.55	5	9564.59	9578.55	335
7843	9473.74	9494.69	5	9473.74	9494.69	503
23055	9639.54	9644.75	5	9641.59	9644.72	75
23055	9646.7	9662.44	5	9646.7	9662.44	378
4649	9666.81	9680.51	5	9666.81	9680.51	329
13210	9665.69	9666.47	5	9665.69	9666.47	19
19352	9681.73	9690.73	5	9681.73	9690.73	216
26622	9576.55	9597.6	5	9584.72	9597.6	309
26624	9632.9	9641.59	5	9632.9	9641.59	209
24583	9604.68	9626.51	5	9604.68	9607.67	72
26634	9602.47	9619.48	5	9602.47	9604.49	48
26636	9613.48	9631.55	5	9613.48	9631.55	434
11940	9786.59	9798.86	5	9786.59	9798.86	294
11940	9800.79	9802.87	5	9800.79	9802.87	50
41416	9722.74	9741.5	5	9722.74	9741.5	451
36914	9821.77	9844.52	5	9824.67	9844.52	476
31853	9743.55	9744.31	5	9743.55	9744.31	18
17591	9857.8	9864.75	5	9857.8	9864.75	167
31882	9756.88	9785.77	5	9757.43	9785.77	680
29325	9847.67	9857.53	5	9847.67	9857.53	236
26642	9805.76	9823.61	5	9805.76	9823.61	428
41425	9744.68	9754.52	5	9744.68	9754.52	236
41441	9690.63	9721.87	5	9690.92	9721.87	742
49413	9962.75	9974.49	5	9967.73	9974.49	162
4113	10039.8	10060.6	5	10039.8	10060.6	500
53846	9885.63	9914.5	5	9887.66	9914.5	644
32235	9871.69	9886.53	5	9882.5	9886.53	96
53860	9927.64	9967.72	5	9927.64	9967.72	962
43858	9982.82	10016.7	5	9983.61	10004.6	504
43858	9982.82	10016.7	5	10004.6	10016.7	291
42397	9974.59	9982.47	5	9974.59	9982.47	189
53953	9877.72	9892.44	5	9877.72	9878.7	23
49163	10136.7	10146.7	5	10139.6	10146.7	170
4231	10150.7	10165.5	5	10150.7	10165.5	356
11252	10110.7	10128.5	5	10114.4	10128.5	338
13027	10114.6	10139.5	5	10128.5	10139.5	263
63500	10059.7	10072.5	5	10065.7	10072.5	163
60895	10074.6	10108.8	5	10074.6	10105.8	748
55713	10086.7	10114.7	5	10109.8	10111.6	44
69281	10327.7	10334.8	5	10327.7	10334.8	171
8467	10296.6	10309.6	5	10297.7	10309.6	288
68738	10241.7	10251.5	5	10241.9	10251.5	230
22486	10313.8	10325.8	5	10313.8	10325.8	289
68147	10254.7	10278.5	5	10254.9	10278.5	565
71527	10275.6	10297.6	5	10278.6	10297.6	456
63952	10254.7	10268.6	5	10254.7	10254.9	6
3716	9332.61	9367.64	6	9367.61	9367.64	1
19931	9466	9520.77	6	9494.69	9520.77	626
13727	9563.62	9578.55	6	9564.52	9564.59	2
31882	9756.88	9785.77	6	9756.88	9757.43	13
41619	9869.49	9898.56	6	9869.49	9869.88	10
53867	10022.7	10039.5	6	10022.7	10039.5	404
11252	10110.7	10128.5	6	10113.7	10114.4	17
56384	10173.8	10184.7	6	10173.8	10184.7	262
49223	10166.6	10171.9	6	10166.6	10171.9	127
55556	10073.7	10084.7	6	10073.7	10074.4	16
63517	10187.6	10201.6	6	10187.6	10201.6	336
63574	10068.8	10083.8	6	10068.8	10072.6	92
48930	10205.7	10219.8	6	10205.7	10219.8	338
56016	10221.7	#VALUE!	6	10221.7	#VALUE!	354
55126	10220.7	10235.5	6	10220.7	10221.6	21
68147	10254.7	10278.5	6	10254.9	10254.9	0
693	9332.58	9344.7	7	9332.58	9344.7	291
979	9351.56	9402.63	7	9351.56	9402.63	1226
7554	9431.64	9443.76	7	9431.64	9443.76	291
7579	9406.71	9431.49	7	9406.71	9431.49	595
10785	9535.81	9544.46	7	9535.81	9536.66	20
10765	9539.69	9572.46	7	9539.69	9572.46	787
19926	9506.86	9534.8	7	9506.86	9534.8	671
1930	9448.71	9450.81	7	9449.6	9450.81	29
19932	9477	9506.67	7	9477.56	9506.67	699
19954	9533.77	9547.65	7	9534.8	9535.61	19
4578	9450.7	9473.59	7	9451.69	9473.59	526
758	9444.59	9467.5	7	9444.59	9449.59	120
19948	9639.73	9662.53	7	9641.59	9662.53	502
5421	9577.44	9592.82	7	9577.44	9583.79	152
13667	9588.74	9635.5	7	9591.65	9635.5	1053
20516	9670.77	9688.77	7	9670.77	9688.77	432
26645	9581.69	9590.58	7	9584.63	9590.58	143
22029	9666.85	9680.68	7	9666.85	9667.44	14
24030	9668.66	9687.52	7	9668.66	9669.5	21
26700	9688.78	9715.53	7	9688.78	9695.5	162
26706	9637.76	9648.44	7	9637.76	9641.52	90
738	9697.8	9705.47	7	9703.68	9705.47	43
28584	9696.89	9702.88	7	9696.89	9702.88	144
21291	9847.81	9857.49	7	9847.81	9857.49	232
3761	9745.86	9761.93	7	9745.86	9761.93	386
26642	9805.76	9823.61	7	9805.76	9805.76	0
32065	9737.69	9805.67	7	9762.63	9805.67	1033
41430	9806.64	9807.74	7	9806.64	9807.74	26
41438	9855.61	9869.38	7	9858.39	9869.38	264
12973	9814.8	9844.36	7	9814.8	9844.36	709
7576	9708.77	9743.44	7	9709.61	9743.44	812
31870	9809.63	9843.6	7	9809.63	9813.6	95
32009	9705.68	9711.6	7	9705.68	9709.59	94
22462	9806.63	9812.49	7	9806.63	9806.64	0
41619	9869.49	9898.56	7	9869.88	9878.68	211
1570	9998.82	10019.5	7	9998.82	10019.5	498
43239	10023.8	10033.6	7	10023.8	10033.6	235
53850	9877.67	9885.28	7	9878.69	9885.28	158
53852	9886.55	9915.57	7	9886.58	9915.57	696
53858	9919.87	9948.76	7	9919.87	9948.76	694
53870	10033.7	10053.5	7	10033.7	10053.5	476
53875	9960.68	9983.53	7	9960.68	9977.56	405
53875	9960.68	9983.53	7	9977.56	9983.53	143
45117	9982.76	9996.53	7	9983.61	9996.53	310
16167	10134.8	10139.4	7	10135.4	10139.4	96
13027	10114.6	10139.5	7	10115.6	10128.5	309
56429	10082.8	10085.9	7	10082.8	10085.9	74
55556	10073.7	10084.7	7	10074.4	10075.5	26
32167	10065.8	10081.6	7	10075.5	10081.6	147
63504	10054.6	10073.7	7	10054.6	10073.7	460
56489	10068.6	10088.5	7	10081.6	10081.6	0
55713	10086.7	10114.7	7	10086.7	10109.8	554
55713	10086.7	10114.7	7	10111.6	10114.7	73
55968	10141.7	10157.5	7	10141.7	10157.5	377
54287	10134.7	10150.6	7	10134.7	10135.4	17
59165	10081.8	10100.6	7	10081.8	10082.6	17
63561	10082.7	10094.5	7	10082.7	10082.8	2
41805	10282.8	#VALUE!	7	10282.8	#VALUE!	1843
41805	10284.7	10297.6	7	10284.7	10297.6	310
1468	10295.5	10311.6	7	10297.7	10311.6	336
65783	10248.7	10282.6	7	10248.7	10282.6	813
64196	10314.5	10326.6	7	10316.4	10326.6	245
67153	10247.8	10257.6	7	10247.8	10248.6	19
54076	10197.8	#VALUE!	8	10200.5	10200.5	0
48245	10157.6	10180.5	8	10157.6	10180.5	550
10600	10201.7	#VALUE!	8	10201.7	#VALUE!	94
63516	10180.6	10199.5	8	10180.6	10199.5	453
54076	10197.8	10206.5	8	10200.5	10200.5	0
10600	10201.7	10214.5	8	10201.7	10214.5	307
4819	10212.9	10233.6	8	10215.6	10233.6	433
68147	10254.7	10278.5	8	10254.9	10254.9	0
26278	9581.67	9590.45	9	9581.67	9582.64	23
15723	9616.65	9627.74	9	9618.68	9618.68	0
26641	9669.63	9694.77	9	9669.63	9669.67	1
56489	10068.6	10088.5	9	10084	10085.4	34
59	9388.68	9407.46	10	9390.47	9407.46	408
2171	9364.71	9389.86	10	9364.71	9369.44	114
83	9373.69	9388.6	10	9373.69	9388.6	358
8238	9441.58	9456.59	10	9441.58	9456.59	361
8239	9333.52	9346.63	10	9333.9	9346.63	306
8260	9330.59	9347.55	10	9330.59	9333.63	73
1572	9350.83	9361.46	10	9350.83	9361.46	256
8824	9407.82	9424.55	10	9407.82	9424.55	402
6892	9424.67	9438.49	10	9424.67	9438.49	331
2130	9494	9512.56	10	9494.81	9512.56	426
15548	9518.78	9533.64	10	9520.7	9523.52	68
15117	9511.79	9556.81	10	9512.73	9514.62	45
15131	9457.69	9465.56	10	9457.69	9465.56	189
19931	9466	9520.77	10	9466.76	9494.69	670
19935	9493	9512.56	10	9494.72	9494.81	2
19942	9556.61	9592.52	10	9560.49	9592.52	769
12833	9544.61	9559.46	10	9544.61	9559.46	357
18181	9528.63	9542.61	10	9533.68	9542.61	214
2130	9494	9512.56	10	9494.69	9494.71	1
26273	9616.61	9621.66	10	9616.65	9618.68	49
26615	9618.59	9669.57	10	9640.65	9669.57	694
26617	9633.59	9640.47	10	9633.59	9640.47	165
26625	9595.65	9611.67	10	9595.65	9611.67	385
15723	9616.65	9627.74	10	9618.68	9627.74	217
23986	9627.83	9632.73	10	9627.83	9632.73	118
26641	9669.63	9694.77	10	9669.67	9674.58	117
26643	9673.72	9704.49	10	9674.58	9704.49	718
20647	9611.73	9634.47	10	9611.73	9616.65	118
41417	9851.58	9865.77	10	9851.58	9865.77	341
36621	9809.62	9822.48	10	9809.62	9822.48	309
37535	9711.81	9737.69	10	9711.81	9737.69	621
16444	9836.93	9851.53	10	9843.69	9851.53	188
14835	9737.82	9740.48	10	9737.82	9740.48	64
31932	9827.73	9843.59	10	9827.73	9843.59	381
37140	9742.67	9753.8	10	9742.67	9753.8	267
32088	9753.83	9802.51	10	9753.83	9781.63	668
7565	9781.7	9808.75	10	9781.7	9808.75	650
29854	9704.7	9715.71	10	9704.7	9710.67	144
41476	9821.82	9851.46	10	9822.63	9822.91	6
44506	10005.7	10016.7	10	10005.7	10016.7	264
37909	9976.64	9990.57	10	9976.64	9976.7	1
19348	9919.81	9949.48	10	9919.81	9949.48	712
7314	10027.6	10034.4	10	10027.6	10034.4	164
49910	9949.91	9975.65	10	9949.91	9975.65	618
22459	9870.62	9885.47	10	9870.62	9885.47	357
53846	9885.63	9914.5	10	9885.63	9887.66	48
42290	9977.59	9998.62	10	9977.59	9998.62	504
25024	9890.78	9913.63	10	9890.78	9913.63	549
42452	10017.7	10032.6	10	10017.7	10027.5	235
43162	10036.8	10072.6	10	10036.8	10072.6	859
41893	10001.8	10011.5	10	10001.8	10002.6	19
26030	10003.8	10015.6	10	10003.8	10004.5	18
56353	10123.7	10156.6	10	10123.7	10129.7	142
59607	10108.8	10123.7	10	10109.4	10123.7	345
36693	10094.8	10103	10	10094.8	10103	196
42803	10067.7	10089.8	10	10072.6	10076.5	94
56489	10068.6	10088.5	10	10085.4	10088.5	74
56490	10079.8	10083.6	10	10079.8	10083.6	92
63508	10103.9	10123.7	10	10103.9	10105.4	36
63508	10103.9	10123.7	10	10109	10109.4	10
60633	10138.7	10147.7	10	10138.7	10147.7	216
56608	10164.7	#VALUE!	10	10164.7	#VALUE!	984
59807	10150.8	10159.6	10	10150.8	10159.6	212
63521	10092.6	10100.5	10	10092.6	10094.4	43
25024	10130.6	10138.6	10	10130.6	10138.6	193
49050	10229.7	#VALUE!	10	10229.7	#VALUE!	161
71408	10274.6	10289.6	10	10274.6	10275.6	24
22000	10313.6	10332.8	10	10313.6	10313.7	1
56300	10237.6	10254.5	10	10237.6	10254.5	404
66977	10254.7	10271.8	10	10254.7	10271.8	411
67754	10275.8	10297.5	10	10275.8	10297.5	521
71525	10316.5	10333.7	10	10316.5	10333.7	414
66907	10296.7	10310.5	10	10297.7	10310.5	309
64196	10314.5	10326.6	10	10314.5	10315.4	21
19935	9493	9512.56	11	9494.81	9512.56	426
19764	9507	9520.49	11	9512.63	9512.67	1
2130	9494	9512.56	11	9494.71	9494.72	0
23301	9675.68	9681.45	11	9675.68	9675.73	1
59607	10108.8	10123.7	11	10108.8	10109.4	12
8221	9331.78	9355.48	12	9331.78	9355.48	569
1423	9399.65	9422.51	12	9399.65	9422.51	549
8234	9382.59	9397.46	12	9382.59	9397.46	357
8235	9422.56	9473.5	12	9422.56	9466.85	1063
8235	9422.56	9473.5	12	9466.85	9466.85	0
5663	9357.59	9382.48	12	9357.59	9382.48	597
10667	9557.61	9575.45	12	9570.61	9575.45	116
18247	9466.78	9480.47	12	9466.78	9466.85	2
18247	9466.78	9480.47	12	9466.85	9480.47	327
19935	9493	9512.56	12	9494.7	9494.72	1
19764	9507	9520.49	12	9512.67	9520.49	187
11394	9533.68	9550.51	12	9533.68	9550.51	404
17551	9555.58	9569.62	12	9555.58	9569.62	338
16369	9521.71	9533.56	12	9521.71	9533.56	284
16250	9480.7	9494.53	12	9480.7	9494.53	332
2130	9494	9512.56	12	9494.72	9494.81	2
2742	9624.6	9636.51	12	9626.55	9636.51	239
17592	9637.76	9662.48	12	9637.76	9662.48	593
16402	9575.88	9592.5	12	9575.88	9592.5	399
10018	9640.7	9674.49	12	9665.75	9674.49	209
26632	9596.6	9610.43	12	9596.6	9610.43	332
26638	9614.54	9626.5	12	9614.54	9626.5	288
23301	9675.68	9681.45	12	9675.73	9681.45	137
25693	9681.55	9709.67	12	9681.55	9709.67	675
24007	9737.66	9996.62	12	9738.81	9996.62	6187
37638	9711.71	9725.46	12	9711.71	9725.46	329
37822	9723.67	9738.49	12	9733.65	9738.49	116
37828	9725.67	9733.52	12	9725.67	9733.52	188
41514	9710.74	9726.56	12	9710.74	9711.5	18
24353	9997.71	10017.4	12	9997.71	10017.4	473
49816	10031.8	10039.7	12	10031.8	10039.7	190
48646	10029.7	10031.7	12	10029.7	10031.7	48
48646	10039.8	10057.6	12	10039.8	10057.6	427
36553	10019.7	10032.8	12	10019.7	10023.8	98
54817	10173.8	10200.7	12	10173.8	10200.7	644
60877	10141.7	10152.5	12	10141.7	10141.9	4
60877	10141.7	10152.5	12	10141.9	10152.5	253
63486	10057.8	10082.5	12	10057.8	10075.8	432
63486	10057.8	10082.5	12	10075.8	10075.8	0
63486	10057.8	10082.5	12	10076.5	10082.5	144
63486	10162.7	10173.5	12	10162.8	10173.5	258
55684	10082.7	10107.6	12	10082.7	10086.5	92
55684	10082.7	10107.6	12	10086.6	10096.6	240
63508	10103.9	10123.7	12	10105.4	10109	85
63508	10103.9	10123.7	12	10109.4	10123.7	345
63513	10155.6	10180.6	12	10155.6	10162.7	171
49051	10125.6	10138.6	12	10125.6	10138.6	313
26653	10102.8	10121.6	12	10102.8	10103.6	18
65764	10212.8	10226.6	12	10212.8	10226.6	329
64147	10205.7	10211.6	12	10205.7	10211.6	141
64196	10225.8	#VALUE!	12	10227.6	#VALUE!	212
64004	10226.8	#VALUE!	12	10226.8	10227.6	20
22000	10313.6	10332.8	12	10313.7	10313.9	6
12018	10296.7	10313.5	12	10298.5	10313.5	362
16231	10290.7	10297.9	12	10290.7	10297.9	174
71518	10246.7	10262.4	12	10246.7	10262.4	378
68147	10318.5	10331.5	12	10318.5	10331.5	312
71521	10263.9	10271.4	12	10263.9	10271.4	182
63791	10274.8	10289.6	12	10274.8	10289.6	357
64196	10314.5	10326.6	12	10315.4	10316.4	24
63952	10271.8	10282.8	12	10271.8	10274.6	69
2350	9417.76	9440.78	13	9417.76	9440.78	552
8222	9358.7	9387.57	13	9358.7	9387.57	693
8223	9387.64	9417.73	13	9387.64	9417.73	722
944	9331.56	9345.51	13	9331.56	9345.51	335
8080	9340.64	9358.48	13	9345.59	9358.48	309
8237	9442.71	9472.46	13	9442.71	9443.78	25
19493	9553.75	9569.49	13	9553.75	9569.49	377
4693	9472.7	9493.64	13	9472.7	9493.64	503
18243	9497	9502.62	13	9498.63	9502.62	95
14430	9501.75	9522.52	13	9504.63	9504.83	4
19939	9520.67	9534.75	13	9520.67	9534.75	338
7863	9501	9520.52	13	9506.48	9520.52	337
3004	9539.8	9551.47	13	9539.8	9551.47	280
13027	9497	9512.48	13	9497.79	9498.47	16
19994	9534.72	9550.48	13	9535.39	9535.71	8
26451	9665.85	9700.67	13	9665.85	9694.45	686
5421	9577.44	9592.82	13	9583.79	9592.82	217
26630	9578.64	9583.74	13	9578.64	9583.74	122
23963	9652.64	9664.44	13	9653.61	9664.44	260
26635	9609.81	9653.55	13	9609.81	9653.55	1050
26646	9570.99	9577.38	13	9570.99	9577.38	154
25035	9592.82	9609.56	13	9592.82	9609.56	402
18171	9849.7	9868.56	13	9850.63	9868.56	430
19603	9807.55	9820.38	13	9807.55	9820.38	308
28103	9733.71	9744.73	13	9733.71	9733.71	1
35685	9750.76	9775.52	13	9760.61	9775.52	358
41421	9774.58	9806.5	13	9777.55	9806.5	695
26635	9693.49	9725.6	13	9694.55	9725.6	745
32065	9725.58	9732.82	13	9725.61	9732.82	173
41431	9815.48	9851.45	13	9820.43	9823.99	85
41433	9824.54	9850.47	13	9824.54	9850.47	622
43325	9984.73	10003.5	13	9984.73	10003.5	450
85	9871.61	9879.95	13	9871.61	9879.95	200
29343	10046.7	10059.6	13	10046.7	10059.6	310
48814	10008.7	10017.7	13	10008.7	10017.7	217
36725	9924.67	9928.76	13	9925.93	9928.76	68
41421	9897.89	9924.7	13	9899.91	9924.7	595
42104	9885.79	9899.79	13	9885.79	9899.79	336
50457	9928.84	9956.61	13	9928.86	9956.61	666
44921	9968.85	9983.95	13	9968.85	9983.95	362
45043	10018.6	10038.6	13	10018.6	10038.6	481
53871	10037.8	10045.9	13	10038.7	10045.9	172
48646	10004.8	10005.5	13	10004.8	10005.5	18
25045	9961.46	9968.65	13	9961.46	9968.65	172
54035	10003.7	10064.7	13	10004.7	10004.7	0
49697	10003.8	10011.5	13	10003.8	10004.6	20
63499	10113.6	10122.5	13	10113.6	10122.5	213
37456	10061.7	10076.5	13	10061.7	10076.5	355
59937	10085.7	10105.5	13	10085.7	10105.5	474
16906	10127.8	10131.8	13	10127.8	10131.8	96
56433	10173.7	10184.9	13	10173.7	10184.9	267
56489	10068.6	10088.5	13	10077	10081.6	112
56489	10068.6	10088.5	13	10081.6	10083.9	55
60895	10074.6	10108.8	13	10105.8	10108.8	73
56500	10186.6	#VALUE!	13	10186.6	#VALUE!	457
63511	10135.5	10152.6	13	10135.5	10152.6	412
56706	10156.5	10162.9	13	10156.5	10162.9	152
56706	10166.7	#VALUE!	13	10166.7	#VALUE!	934
56706	10169.7	10173.6	13	10169.7	10173.6	93
56308	10134.7	10151.5	13	10134.7	10135.4	17
63608	10122.5	10143.4	13	10122.6	10125.7	75
64131	10214.8	10229.5	13	10215.7	10229.5	332
65028	10229.6	#VALUE!	13	10229.6	#VALUE!	163
68264	10250.8	10264.7	13	10250.8	10253.6	68
17051	10256.8	10258.8	13	10256.8	10258.8	50
69266	10290.8	10311.7	13	10290.8	10311.7	501
68147	10254.7	10278.5	13	10254.7	10254.9	6
71520	10263.7	10288.7	13	10270.7	10288.7	431
71524	10312.8	10340.5	13	10312.8	10340.5	665
56728	10261.9	10269.5	13	10261.9	10269.5	183
63952	10254.7	10268.6	13	10254.9	10255.5	13
67172	10255.8	10270.6	13	10255.8	10256.5	16
8237	9442.71	9472.46	14	9443.78	9472.46	689
19994	9534.72	9550.48	14	9534.72	9535.39	16
10018	9640.7	9674.49	14	9641.57	9641.6	1
25035	9592.82	9609.56	14	9592.82	9592.82	0
31841	9744.85	9760.54	14	9744.85	9760.54	376
8563	9763.62	9766.91	14	9763.62	9763.8	5
28103	9733.71	9744.73	14	9733.71	9744.73	264
41420	9841.58	9848.51	14	9841.58	9841.7	3
41422	9694.57	9704.47	14	9694.57	9694.62	1
36756	9967.75	9981.63	14	9968.46	9968.5	1
56489	10068.6	10088.5	14	10083.9	10084	1
60895	10074.6	10108.8	14	10105.8	10105.8	0
8220	9401.7	9411.47	15	9401.7	9411.47	235
1746	9379.74	9400.63	15	9379.74	9400.63	502
1930	9429.67	9443.97	15	9429.69	9443.97	343
8231	9367.59	9379.54	15	9367.61	9379.54	286
6062	9413.86	9429.68	15	9413.86	9429.68	380
3716	9332.61	9367.64	15	9332.61	9367.61	840
10667	9557.61	9575.45	15	9562.61	9570.61	192
4737	9497.85	9527.51	15	9498.55	9527.51	695
15832	9462.69	9484.29	15	9462.69	9484.29	519
19934	9480	9498.54	15	9484.48	9498.54	338
13824	9527.61	9540.77	15	9527.61	9540.77	316
756	9445.62	9461.61	15	9445.62	9461.61	384
11408	9542.58	9562.47	15	9542.58	9562.47	478
26615	9618.59	9669.57	15	9618.59	9640.65	529
6847	9599.67	9618.43	15	9599.67	9618.43	451
10018	9640.7	9674.49	15	9641.6	9665.75	580
17676	9576.68	9599.58	15	9576.68	9599.58	549
26644	9667.51	9686.58	15	9667.51	9686.58	458
23985	9640.7	9653.56	15	9640.7	9641.6	22
29208	9767.59	9780.43	15	9767.59	9780.43	308
29208	9800.63	9823.43	15	9800.63	9823.43	547
8563	9763.62	9766.91	15	9763.8	9766.91	74
35756	9718.8	9736.86	15	9718.8	9736.86	433
41420	9841.58	9848.51	15	9841.7	9848.51	164
30935	9766.89	9782.51	15	9780.59	9782.51	46
41422	9694.57	9704.47	15	9694.62	9704.47	237
32065	9737.69	9805.67	15	9737.8	9762.63	596
32164	9784.7	9800.5	15	9784.7	9800.5	380
41432	9823.6	9841.46	15	9823.6	9841.46	429
32300	9856.72	9898.49	15	9857.68	9898.49	979
41436	9848.82	9857.64	15	9848.82	9857.64	212
29743	9708.74	9717.56	15	9708.74	9717.56	212
41777	10040.8	10058.6	15	10052.6	10058.6	144
44519	10002.7	10023.6	15	10002.7	10023.6	500
29205	9982.71	10002.5	15	9982.71	9992.56	236
37550	10023.7	10038.5	15	10023.7	10038.5	355
44722	9932.57	9948.49	15	9932.57	9948.49	382
20486	9948.73	9968.48	15	9948.73	9968.48	474
20486	10038.5	10052.5	15	10038.5	10052.5	336
36756	9967.75	9981.63	15	9968.5	9981.63	316
41433	9919.61	9928.55	15	9919.61	9928.55	215
53854	9898.69	9914.55	15	9898.69	9914.55	381
50457	9928.84	9956.61	15	9928.84	9928.86	0
33308	10151.7	10163.7	15	10151.7	10163.7	288
16167	10134.8	10139.4	15	10134.8	10135.4	15
36693	10108.7	10129.6	15	10108.7	10125.7	407
36693	10108.7	10129.6	15	10125.8	10129.6	92
19928	10135.7	10145.6	15	10135.7	10145.6	238
55556	10073.7	10084.7	15	10075.5	10084.7	220
36525	10058.7	10074.5	15	10058.7	10074.5	380
63507	10085.8	10093.5	15	10085.8	10093.5	186
63518	10192.6	#VALUE!	15	10192.6	#VALUE!	312
63521	10092.6	10100.5	15	10094.4	10100.5	147
56012	10165.8	10186.7	15	10165.8	10186.7	501
54307	10102.8	10109.4	15	10102.8	10103.5	17
54571	10145.6	10159.7	15	10145.6	10148.5	68
63518	10192.6	10214.5	15	10192.6	10214.5	524
65767	10214.7	#VALUE!	15	10214.7	#VALUE!	521
66571	10250.8	10269.7	15	10251.5	10251.9	9
67526	10253.8	10255.8	15	10253.8	10255.5	41
68516	10255.8	10258	15	10255.8	10258	52
68595	10288.7	10304.6	15	10288.8	10304.6	379
63	10319.8	10322.3	15	10319.8	10322.3	60
67197	10282.9	10286.4	15	10282.9	10286.4	85
4819	10257.8	10278.6	15	10259.6	10278.6	456
68557	10309.8	10317.6	15	10309.8	10317.6	188
66338	10319.8	10344.5	15	10323.5	10344.5	504
18247	9466.78	9480.47	16	9466.85	9466.85	0
32065	9737.69	9805.67	16	9737.69	9737.8	3
66571	10250.8	10269.7	16	10250.8	10251.5	16
1380	9437.7	9452.49	17	9437.7	9452.49	355
5453	9365.6	9376.49	17	9365.6	9376.49	261
8224	9428.57	9437.43	17	9428.57	9437.43	213
8227	9336.54	9353.59	17	9336.54	9353.59	410
8229	9353.71	9365.48	17	9353.71	9365.48	283
5593	9395.61	9427.83	17	9395.61	9427.83	773
8235	9422.56	9473.5	17	9466.85	9473.5	160
27	9379.8	9395.58	17	9379.8	9395.58	378
11252	9561.66	9566.53	17	9561.66	9566.53	117
18783	9548.63	9561.48	17	9549.69	9561.48	283
19927	9477.48	9491.44	17	9477.48	9491.44	335
8274	9490	9500.5	17	9491.62	9500.5	214
19928	9455.78	9466.47	17	9455.78	9466.47	257
19938	9500.64	9549.62	17	9500.64	9549.62	1176
19961	9452.71	9465.63	17	9452.71	9454.5	43
18137	9466.65	9480.52	17	9466.65	9466.77	3
26319	9646.59	9652.58	17	9646.59	9647.69	26
12726	9585.81	9606.46	17	9585.81	9606.46	496
16212	9647.68	9668.52	17	9647.71	9668.52	500
6923	9569.74	9576.55	17	9569.79	9576.55	163
26622	9576.55	9597.6	17	9576.55	9584.72	196
26628	9626.8	9645.54	17	9626.8	9645.54	450
24583	9604.68	9626.51	17	9607.67	9626.51	452
24007	9668.64	9692.51	17	9668.64	9692.51	573
41415	9863.59	9885.47	17	9863.59	9885.47	525
18171	9849.7	9868.56	17	9850.62	9850.63	1
21291	9694.75	9704.51	17	9694.75	9704.51	234
14835	9749.67	9799.65	17	9766.83	9799.65	788
29377	9802.7	9812.71	17	9802.7	9812.71	241
41423	9708.62	9721.48	17	9708.62	9721.48	309
41429	9799.78	9807.59	17	9799.78	9802.7	70
41434	9828.68	9850.45	17	9830.58	9850.45	476
41437	9851.75	9863.54	17	9851.75	9863.54	284
37307	9721.71	9761.67	17	9722.6	9761.67	937
38218	9814.63	9829.51	17	9814.63	9829.51	357
18155	9704.7	9718.48	17	9704.7	9708.47	91
41578	9763.71	9772.48	17	9763.71	9764.62	21
44564	9963.61	9991.54	17	9968.59	9991.54	551
53844	9919.58	9932.46	17	9919.58	9932.46	310
48655	10053.6	10072.7	17	10061.5	10072.7	269
8299	10046.7	10061.4	17	10046.7	10061.4	354
53851	9885.74	9900.57	17	9885.74	9900.57	356
53855	9899.78	9914.07	17	9900.63	9914.07	322
53862	9935.75	9949.69	17	9935.75	9949.69	334
53863	9955.64	9968.49	17	9955.64	9968.49	308
45019	10002.6	10025.5	17	10002.6	10025.5	550
53868	10025.8	10045.6	17	10025.8	10045.6	474
44862	9932.76	9948.54	17	9932.76	9935.63	69
41928	9954.73	9962.44	17	9954.73	9955.64	22
48930	10183.7	10193.8	17	10183.7	10184.6	22
48930	10183.7	10193.8	17	10184.7	10193.8	221
21833	10079.6	10086.4	17	10079.6	10086.4	163
37424	10166.6	10180.6	17	10166.6	10180.6	335
56353	10123.7	10156.6	17	10129.7	10156.6	647
49553	10114.7	10129.6	17	10114.7	10129.6	357
56380	10156.6	10166.5	17	10156.6	10166.5	236
14834	10088.7	10114.5	17	10088.7	10114.5	618
56424	10197.6	#VALUE!	17	10197.6	#VALUE!	193
56489	10068.6	10088.5	17	10072.7	10077	102
56401	10086.7	10097.5	17	10086.7	10087.6	21
65763	10233.5	#VALUE!	17	10233.5	#VALUE!	72
56424	10197.6	10209.5	17	10197.6	10209.5	287
65160	10223.7	10233.4	17	10223.7	10233.4	233
64180	10213.7	10223.6	17	10213.7	10223.6	239
4895	10313.7	10333.5	17	10313.7	10333.5	475
64976	10253.7	10276.6	17	10253.7	10276.6	548
71516	10299.6	10312.4	17	10299.6	10312.4	308
20624	10283.7	10288.8	17	10283.7	10288.8	121
67735	10263.7	10283.6	17	10276.6	10283.6	168
67289	10289.8	10299.5	17	10289.8	10299.5	233
26645	9581.69	9590.58	18	9581.69	9584.63	71
37140	9757.64	9781.57	18	9757.64	9771.4	330
37307	9721.71	9761.67	18	9721.71	9722.6	21
48930	10183.7	10193.8	18	10184.6	10184.7	1
1468	9420.72	9436.65	19	9420.72	9436.65	382
8219	9336.62	9351.56	19	9336.62	9351.56	359
8225	9436.71	9449.83	19	9436.71	9449.83	314
8232	9379.63	9400.61	19	9379.63	9400.61	503
8239	9333.52	9346.63	19	9333.52	9333.9	9
2978	9351.78	9379.45	19	9351.78	9379.45	664
4873	9400.62	9418.51	19	9400.62	9418.51	430
10754	9492	9501.43	19	9493.6	9501.43	188
15117	9511.79	9556.81	19	9520.56	9556.81	870
15131	9470.71	9474.44	19	9470.71	9474.44	90
19937	9499	9520.5	19	9502.6	9520.5	429
19960	9452.62	9491.55	19	9452.62	9452.63	1
4578	9450.7	9473.59	19	9450.7	9451.69	24
758	9444.59	9467.5	19	9452.63	9467.5	357
11400	9476.6	9493.45	19	9476.6	9493.45	404
17592	9557.68	9571.5	19	9557.68	9571.5	332
18137	9576.66	9591.5	19	9576.66	9591.5	357
26623	9575.72	9598.48	19	9575.72	9576.66	22
26627	9655.67	9714.55	19	9658.68	9714.55	1341
10801	9634.72	9658.52	19	9634.72	9658.52	571
26631	9591.7	9632.74	19	9591.7	9632.74	985
30543	9714.67	9730.48	19	9714.67	9730.48	380
26625	9729.59	9757.56	19	9730.57	9757.56	648
37140	9757.64	9781.57	19	9771.4	9781.57	244
32088	9753.83	9802.51	19	9781.63	9802.51	501
29523	9802.7	9875.6	19	9802.7	9875.6	1750
36848	9875.69	9883.43	19	9875.69	9883.43	186
43393	9999.54	10023.5	19	9999.54	10023.5	575
53845	10023.5	10040.7	19	10023.6	10040.7	410
36525	9991.78	9998.78	19	9991.78	9998.78	168
53853	9889.55	9912.45	19	9889.55	9912.45	549
53857	9913.7	9954.74	19	9913.7	9954.74	985
44920	9961.7	9975.49	19	9961.7	9975.49	331
49684	9976.83	9991.56	19	9976.83	9991.56	354
49355	10040.8	10064.8	19	10052.6	10064.8	292
41928	9954.73	9962.44	19	9955.64	9955.72	2
55341	10200.1	#VALUE!	19	10200.1	#VALUE!	133
48814	10183.7	10194.6	19	10183.7	10194.6	262
63503	10110.6	10150.6	19	10110.6	10150.6	960
45019	10064.5	10079.5	19	10064.8	10079.5	354
60029	10137.8	10162.7	19	10151.7	10162.7	266
63513	10155.6	10180.6	19	10162.7	10180.6	428
56703	10086.7	10103.6	19	10086.7	10103.6	406
55340	10079.7	10099.5	19	10079.7	10080.5	19
2918	10081.6	10103.5	19	10081.6	10086.4	114
63589	10107.6	10121.5	19	10109.7	10110.6	22
63627	10197.7	#VALUE!	19	10197.7	10198.7	24
55341	10200.1	10229.9	19	10200.1	10229.9	715
65768	10232.7	#VALUE!	19	10232.7	#VALUE!	89
63627	10197.7	10206.6	19	10197.7	10198.7	24
17551	10289.7	10305.6	19	10289.7	10305.6	381
19340	10248.7	10260.6	19	10249.7	10260.6	261
67523	10243.7	10260.8	19	10243.7	10249.7	145
8559	10262.7	10277.7	19	10262.7	10262.8	2
71517	10263.7	10275.5	19	10263.7	10275.5	284
56353	10306.7	10327.8	19	10307.5	10327.8	488
2155	10275.5	10285.4	19	10275.5	10285.4	237
71526	10323.6	10339.6	19	10330.7	10339.6	214
67069	10260.7	10262.7	19	10260.7	10262.7	48
49355	10040.8	10064.8	20	10040.8	10052.6	284
63537	10068.6	10107.5	20	10068.6	10072.7	100
2338	9407.86	9410.9	21	9407.86	9410.9	73
8228	9442.6	9456.47	21	9442.6	9456.47	333
8230	9357.71	9379.54	21	9357.71	9379.54	525
276	9414.57	9428.43	21	9414.57	9428.43	333
8233	9379.6	9396.5	21	9379.6	9396.5	405
5429	9436.58	9449.58	21	9436.58	9442.59	145
8257	9325.74	9351.68	21	9325.74	9326.61	21
3143	9336.76	9354.48	21	9336.76	9354.48	425
6866	9428.61	9436.57	21	9428.61	9436.57	191
796	9399.8	9407.48	21	9399.8	9407.48	184
19525	9484	9505.56	21	9484.6	9485.56	23
8230	9504	9521.52	21	9506.6	9521.52	358
19931	9466	9520.77	21	9466.65	9466.76	3
19934	9480	9498.54	21	9480.77	9484.48	89
19940	9525.55	9595.65	21	9525.55	9595.65	1682
7863	9501	9520.52	21	9501.71	9506.48	114
18137	9466.65	9480.52	21	9466.77	9480.52	330
17570	9485	9500.58	21	9485.63	9500.58	358
26619	9619.7	9641.46	21	9619.7	9631.55	285
26626	9661.66	9682.43	21	9662.65	9682.43	475
24566	9599.91	9613.44	21	9599.91	9604.49	110
26634	9602.47	9619.48	21	9604.49	9619.48	360
26637	9613.77	9661.48	21	9631.55	9661.48	718
1570	9814.82	9827.47	21	9814.82	9827.47	304
37863	9732.71	9747.56	21	9733.65	9747.56	334
11167	9778.68	9792.59	21	9780.65	9792.59	287
19603	9830.69	9832.8	21	9830.69	9832.8	51
26659	9793.85	9801.75	21	9793.85	9801.75	190
21315	9700.74	9750.6	21	9700.74	9710.6	237
26474	9696.59	9710.63	21	9696.59	9700.71	98
29353	9710.82	9725.45	21	9710.82	9725.45	351
14835	9749.67	9799.65	21	9749.67	9766.83	411
41419	9834.64	9864.74	21	9834.64	9864.74	722
26635	9693.49	9725.6	21	9693.49	9694.55	26
30935	9766.89	9782.51	21	9766.89	9780.59	329
32065	9725.58	9732.82	21	9725.58	9725.61	1
41429	9799.78	9807.59	21	9802.7	9807.59	118
36159	9869.77	9889.57	21	9869.77	9889.57	475
37822	9723.67	9738.49	21	9725.64	9733.65	192
41441	9690.63	9721.87	21	9690.63	9690.92	7
41453	9809.67	9843.67	21	9809.67	9810.66	23
41494	9812.66	9823.43	21	9812.66	9813.54	22
32191	9792.75	9803.42	21	9792.75	9793.66	22
49385	9903.65	9912.46	21	9903.65	9912.46	212
49413	9962.75	9974.49	21	9962.75	9967.73	120
44631	9887.58	9906.57	21	9889.7	9898.59	214
48655	10053.6	10072.7	21	10053.6	10061.5	189
53847	9939.48	9949.52	21	9939.48	9949.52	241
44736	9995.75	10003.8	21	9995.75	10003.8	193
44736	10010.8	10022.5	21	10010.8	10022.5	281
53859	9920.77	9934.48	21	9920.77	9934.48	329
53864	9970.67	9982.73	21	9970.67	9982.73	290
53866	9985.58	10012.6	21	9985.58	9990.72	124
44017	10022.7	10030.5	21	10022.7	10030.5	188
53869	10030.6	10039.4	21	10030.6	10039.4	212
45099	10009.5	10040.6	21	10009.5	10010.7	28
45155	9934.72	9968.59	21	9934.72	9936.54	44
13934	9898.68	9914.43	21	9898.68	9901.71	73
44692	9914.61	9921.47	21	9914.62	9914.62	1
42239	9936.57	9950.36	21	9936.69	9936.73	1
8300	9967.73	9981.48	21	9967.73	9970.66	70
53978	9953.64	9963.47	21	9953.64	9954.61	23
49163	10136.7	10146.7	21	10136.7	10139.6	69
56313	10113.8	10135.6	21	10113.8	10135.6	522
54076	10197.8	#VALUE!	21	10197.8	10200.5	66
54076	10197.8	#VALUE!	21	10200.5	#VALUE!	123
36331	10135.7	10136.9	21	10135.7	10136.5	22
16288	10066.7	10073.4	21	10066.7	10073.4	161
63501	10142.4	10165.5	21	10142.4	10165.5	556
42803	10067.7	10089.8	21	10076.5	10089.8	318
26634	10170.5	10191.5	21	10170.5	10191.5	504
63486	10057.8	10082.5	21	10075.8	10076.5	17
55684	10082.7	10107.6	21	10096.6	10107.6	264
63522	10093.7	10107.5	21	10093.7	10096.6	70
30274	10199.8	#VALUE!	21	10200.5	10200.5	0
54404	10061.6	10088.1	21	10061.6	10066.5	118
54076	10197.8	10206.5	21	10197.8	10200.5	66
54076	10197.8	10206.5	21	10200.5	10206.5	143
65766	10206.8	#VALUE!	21	10206.8	#VALUE!	710
30274	10199.8	10206.6	21	10200.5	10200.5	0
71425	10265.5	10279.7	21	10265.5	10268.8	79
67523	10243.7	10260.8	21	10249.7	10260.8	265
16250	10289.7	10313.5	21	10289.7	10313.5	571
67735	10263.7	10283.6	21	10268.8	10276.6	188
71522	10276.6	10289.5	21	10276.6	10289.5	307
71526	10323.6	10339.6	21	10323.6	10330.7	170
66338	10319.8	10344.5	21	10319.8	10323.5	88
18243	9506.82	9522.48	22	9509.55	9509.56	0
42239	9936.57	9950.36	22	9936.66	9936.69	1
2171	9364.71	9389.86	23	9369.44	9373.59	100
1721	9421.87	9457.58	23	9421.87	9457.58	858
8226	9336.79	9355.44	23	9336.79	9355.44	447
4697	9357.72	9368.62	23	9357.72	9368.6	261
4737	9383.71	9403.62	23	9383.71	9403.62	478
8307	9368.6	9400.58	23	9368.6	9368.79	4
8822	9373.76	9383.48	23	9373.76	9383.48	233
2313	9401.69	9421.49	23	9407.42	9421.49	337
18243	9463.62	9469.58	23	9463.62	9464.57	23
15512	9492	9502.49	23	9492.61	9502.49	237
7688	9546.41	9576.48	23	9546.41	9576.48	722
15111	9525.78	9534.63	23	9525.78	9534.63	213
19930	9464.7	9492.51	23	9464.7	9492.51	668
14430	9501.75	9522.52	23	9504.83	9522.52	425
14971	9536.73	9544.43	23	9536.73	9544.43	185
19958	9534.81	9550.59	23	9534.81	9536.64	44
9403	9457.69	9476.72	23	9457.69	9459.68	48
26618	9667.39	9676.39	23	9667.39	9676.39	216
26620	9599.45	9620.46	23	9599.45	9620.46	505
26623	9575.72	9598.48	23	9576.66	9598.48	524
26137	9646.65	9662.53	23	9646.65	9662.53	381
26639	9627.69	9642.46	23	9627.69	9642.46	355
26641	9669.63	9694.77	23	9676.41	9694.77	441
11147	9625.67	9636.16	23	9625.67	9627.69	48
21315	9700.74	9750.6	23	9723.6	9750.6	648
35685	9750.76	9775.52	23	9750.76	9760.61	236
26199	9696.73	9710.5	23	9696.73	9710.5	331
29451	9809.44	9823.94	23	9809.44	9823.94	348
36756	9763.75	9785.6	23	9763.75	9777.42	329
36756	9763.75	9785.6	23	9777.42	9785.6	196
37220	9787.74	9792.73	23	9787.74	9792.73	120
41428	9792.76	9806.51	23	9792.76	9806.51	330
41431	9815.48	9851.45	23	9823.99	9851.45	659
37797	9856.69	9871.52	23	9856.69	9871.52	356
29180	9891.65	9911.48	23	9893.59	9911.48	429
44550	9926.71	9940.65	23	9926.81	9940.65	332
42555	10032.7	10044.6	23	10032.7	10044.6	284
44631	9887.58	9906.57	23	9887.58	9889.7	51
30057	9963.75	9982.53	23	9966.66	9982.53	381
37573	9882.51	9893.58	23	9882.51	9883.6	26
37786	9889.8	9893.05	23	9889.8	9893.05	78
50422	9871.76	9879.53	23	9871.76	9879.53	186
53856	9911.59	9926.7	23	9911.59	9926.7	362
44932	10005.9	10026.7	23	10005.9	10026.7	498
53873	10052.5	10080.4	23	10052.5	10080.4	671
53874	9927.65	9948.59	23	9941.39	9948.59	173
7388	9982.64	10005.7	23	9982.64	10005.7	553
53876	9948.76	9964.46	23	9948.76	9964.46	377
42452	10017.7	10032.6	23	10027.5	10032.6	124
44766	9885.79	9894.62	23	9885.79	9886.58	18
9380	10114.8	10123.7	23	10115.6	10123.7	195
11424	10151.8	10175.5	23	10151.8	10175.5	568
36331	10135.7	10136.9	23	10136.5	10136.9	8
63502	10086.5	10102.5	23	10086.5	10102.5	384
42290	10101.6	10115.5	23	10102.7	10115.5	307
54400	10081.8	10082	23	10081.8	10082	6
60029	10137.8	10162.7	23	10137.8	10151.7	332
49071	10127.7	10136.5	23	10127.7	10136.5	210
56762	10171.6	10184.5	23	10176.5	10176.5	1
56762	10171.6	10184.5	23	10176.6	10184.5	191
22548	10186.7	#VALUE!	23	10186.7	#VALUE!	454
56298	10205.7	#VALUE!	23	10207.7	#VALUE!	691
22000	10313.6	10332.8	23	10313.9	10332.8	452
56353	10306.7	10327.8	23	10306.7	10307.5	20
20624	10292.7	10306.5	23	10294.7	10294.7	0
60026	10291.7	10293.6	23	10291.7	10293.6	46
71519	10242.6	10270.5	23	10242.6	10270.5	668
60055	10270.7	10286.5	23	10270.7	10286.5	379
4697	9357.72	9368.62	24	9368.6	9368.62	0
19936	9560.55	9584.45	24	9560.55	9562.61	49
26619	9619.7	9641.46	24	9631.55	9631.55	0
26639	9627.69	9642.46	24	9627.69	9627.69	0
21315	9700.74	9750.6	24	9710.6	9723.6	312
31954	9801.85	9835.76	24	9801.85	9801.86	0
53874	9927.65	9948.59	24	9940.96	9941.39	10
63573	10071.5	10082.6	24	10071.5	10072.6	26
54294	10218.8	10235.1	24	10221.8	10235.1	320
56720	10205.8	10220.5	24	10206.7	10220.5	331
20624	10292.7	10306.5	24	10294.7	10306.5	285
68738	10241.7	10251.5	24	10241.7	10241.9	5
8218	9409.7	9446.59	25	9414.4	9414.63	6
65	9400.82	9413.88	25	9400.82	9413.88	314
2970	9374.72	9400.74	25	9374.72	9400.74	624
1081	9452.8	9476.45	25	9452.8	9476.45	567
18243	9506.82	9522.48	25	9509.56	9522.48	310
19933	9477	9499.48	25	9477.78	9499.48	521
19936	9560.55	9584.45	25	9562.61	9584.45	524
12239	9499	9508.4	25	9499.74	9508.4	208
758	9444.59	9467.5	25	9449.59	9452.63	73
7312	9526.7	9558.44	25	9526.7	9558.44	762
26616	9676.63	9702.59	25	9676.63	9702.59	623
26619	9619.7	9641.46	25	9631.55	9640.5	214
26619	9619.7	9641.46	25	9640.5	9641.46	24
26425	9659.55	9674.42	25	9659.55	9674.42	357
25175	9584.78	9604.45	25	9584.78	9604.45	472
24566	9599.91	9613.44	25	9604.49	9613.44	215
26637	9613.77	9661.48	25	9613.77	9631.55	427
26640	9641.62	9659.46	25	9641.62	9659.46	429
26641	9669.63	9694.77	25	9674.58	9676.41	44
31841	9736.81	9738.64	25	9736.81	9738.64	44
31954	9801.85	9835.76	25	9801.86	9835.76	814
37579	9861.76	9866.56	25	9861.76	9866.56	115
30140	9846.74	9857.6	25	9846.74	9857.6	261
29523	9765.69	9787.6	25	9765.69	9787.6	526
41424	9739.8	9758.57	25	9739.8	9758.57	450
41426	9792.57	9801.85	25	9792.57	9801.85	223
41435	9835.77	9844.5	25	9835.77	9844.5	210
41439	9722.55	9732.55	25	9722.55	9732.55	240
25046	9703.45	9721.73	25	9703.45	9721.73	439
41502	9857.69	9877.49	25	9857.69	9858.9	29
26290	9759.61	9774.5	25	9759.61	9763.61	96
29490	9764.78	9772.55	25	9764.78	9765.62	20
44511	9956.67	9975.51	25	9956.67	9975.51	452
49243	10040.8	10065.5	25	10040.8	10065.5	594
36725	9924.67	9928.76	25	9924.67	9925.93	30
32235	9871.69	9886.53	25	9871.69	9882.5	260
37786	9906.79	9922.61	25	9907.59	9922.61	360
53852	9886.55	9915.57	25	9886.55	9886.58	0
53861	9933.46	9956.48	25	9933.46	9956.48	552
53865	9976.63	10010.4	25	9976.63	10010.4	810
45099	10009.5	10040.6	25	10010.7	10040.6	718
7843	9889.85	9906.86	25	9889.85	9906.86	408
56286	10152.8	10166.5	25	10152.8	10166.5	329
41501	10108.6	10118.5	25	10108.6	10118.5	237
32331	10078.8	10096.6	25	10078.8	10096.6	428
63506	10065.7	10076.5	25	10065.7	10076.5	258
63515	10176.7	10185.7	25	10176.7	10185.7	215
63519	10190.7	10199.5	25	10190.7	10199.5	211
63520	10121.5	10149.5	25	10121.6	10149.5	669
54611	10166.7	10175.6	25	10166.7	10175.6	213
63522	10093.7	10107.5	25	10096.6	10107.5	261
60199	10120.8	10135.5	25	10120.8	10121.6	18
54294	10218.8	10235.1	25	10221.6	10221.8	3
64187	10233.8	#VALUE!	25	10235.7	#VALUE!	18
63532	10205.6	10221.4	25	10205.6	10206.7	26
71515	10250.8	10262.5	25	10250.8	10262.5	280
69233	10270.7	10283.7	25	10270.7	10283.7	312
33291	10291.8	10305.6	25	10291.8	10305.6	330
16231	10305.7	10318.6	25	10305.7	10318.6	309
71520	10263.7	10288.7	25	10263.7	10270.7	169
60055	10270.7	10286.5	25	10270.7	10270.7	0
56706	10317.8	10331.5	25	10319.6	10331.5	285

## Sheet: Test Results
De-ident Patient ID	Admit Date/Time DeID	Discharge Date/Time DeID	Performed Date/Time DeID	Specimen Type	SOURCE	result	CRE org	CRE neg to CRE pos?	Room	Room Time In	Room Time Out
41427	9792.81	9806.5	9793	Stool	SURVEILLANCE	negative			1	9792.81	9793.46
13107	9816.7	9829.52	9816.79	Stool	SURVEILLANCE	negative			2	9816.7	9829.52
13107	9816.7	9829.52	9820.4	Stool	SURVEILLANCE	negative			2	9816.7	9829.52
13107	9816.7	9829.52	9827.28	Stool	SURVEILLANCE	negative			2	9816.7	9829.52
24367	10128.6	10144.5	10128.7	Stool	SURVEILLANCE	negative			2	10128.6	10144.5
24367	10128.6	10144.5	10135.3	Stool	SURVEILLANCE	negative			2	10128.6	10144.5
37909	9976.64	9990.57	9976.74	Stool	SURVEILLANCE	negative			2	9976.7	9990.57
37909	9976.64	9990.57	9981.27	Stool	SURVEILLANCE	negative			2	9976.7	9990.57
37909	9976.64	9990.57	9988.04	Stool	SURVEILLANCE	negative			2	9976.7	9990.57
37424	9865.61	9879.42	9865.78	Stool	SURVEILLANCE	negative			2	9865.61	9879.42
37424	9865.61	9879.42	9869.29	Stool	SURVEILLANCE	negative			2	9865.61	9879.42
37424	9865.61	9879.42	9876.28	Stool	SURVEILLANCE	negative			2	9865.61	9879.42
37424	9865.61	9879.42	9879.3	Stool	SURVEILLANCE	negative			2	9865.61	9879.42
53843	9882.59	9900.49	9882.69	Stool	SURVEILLANCE	negative			2	9882.59	9900.49
53843	9882.59	9900.49	9883.28	Stool	SURVEILLANCE	negative			2	9882.59	9900.49
53843	9882.59	9900.49	9890.29	Stool	SURVEILLANCE	negative			2	9882.59	9900.49
53843	9882.59	9900.49	9897.3	Stool	SURVEILLANCE	negative			2	9882.59	9900.49
36622	9809.62	9812.22	9809.91	Stool	SURVEILLANCE	negative			2	9809.62	9812.22
17591	9835.69	9849.83	9835.73	Stool	SURVEILLANCE	negative			2	9835.69	9849.83
17591	9835.69	9849.83	9841.34	Stool	SURVEILLANCE	negative			2	9835.69	9849.83
17591	9835.69	9849.83	9848.29	Stool	SURVEILLANCE	negative			2	9835.69	9849.83
37021	9849.86	9864.52	9849.91	Stool	SURVEILLANCE	negative			2	9849.86	9864.52
37021	9849.86	9864.52	9855.29	Stool	SURVEILLANCE	negative			2	9849.86	9864.52
37021	9849.86	9864.52	9862.35	Stool	SURVEILLANCE	negative			2	9849.86	9864.52
44644	10023.7	10025.5	10023.9	Stool	SURVEILLANCE	negative			2	10023.7	10025.5
63500	10059.7	10072.5	10059.8	Stool	SURVEILLANCE	negative			2	10059.7	10065.7
63500	10059.7	10072.5	10065	Stool	SURVEILLANCE	negative			2	10059.7	10065.7
22462	9806.63	9812.49	9806.64	Stool	SURVEILLANCE	negative			2	9806.64	9807.85
6281	9771.53	9793	9771.81	Stool	SURVEILLANCE	positive	KLPN		2	9771.53	9793
6281	9771.53	9793	9785.34	Stool	SURVEILLANCE	positive	unk		2	9771.53	9793
6281	9771.53	9793	9785.34	Stool	SURVEILLANCE	positive	KLPN		2	9771.53	9793
6281	9771.53	9793	9792.3	Stool	SURVEILLANCE	negative			2	9771.53	9793
48658	10012.8	10023.6	10012.8	Stool	SURVEILLANCE	negative			2	10012.8	10023.6
48658	10012.8	10023.6	10016.1	Stool	SURVEILLANCE	negative			2	10012.8	10023.6
48658	10012.8	10023.6	10023	Stool	SURVEILLANCE	negative			2	10012.8	10023.6
16345	10075.6	10085.4	10075.6	Stool	SURVEILLANCE	negative			2	10075.6	10085.4
16345	10075.6	10085.4	10079.3	Stool	SURVEILLANCE	negative			2	10075.6	10085.4
53849	10030.7	10051.5	10030.8	Stool	SURVEILLANCE	negative			2	10030.7	10051.5
53849	10030.7	10051.5	10037.3	Stool	SURVEILLANCE	negative			2	10030.7	10051.5
53849	10030.7	10051.5	10044.2	Stool	SURVEILLANCE	negative			2	10030.7	10051.5
53849	10030.7	10051.5	10051.2	Stool	SURVEILLANCE	negative			2	10030.7	10051.5
38068	9717.64	9771.47	9722.81	Stool	SURVEILLANCE	negative		yes	2	9717.64	9771.47
38068	9717.64	9771.47	9729.26	Stool	SURVEILLANCE	positive	KLPN	yes	2	9717.64	9771.47
38068	9717.64	9771.47	9736.74	Stool	SURVEILLANCE	positive	KLPN	yes	2	9717.64	9771.47
38068	9717	-30125	9738	URINE CULT/ ROUTINE	CLINICAL	positive	KLPN	yes	2	9717.64	9771.47
38068	9717	-30125	9740	URINE CULT/ ROUTINE	CLINICAL	positive	KLPN	yes	2	9717.64	9771.47
38068	9717.64	9771.47	9743.28	Stool	SURVEILLANCE	positive	KLPN	yes	2	9717.64	9771.47
38068	9717	-30125	9747	URINE CULT/ ROUTINE	CLINICAL	positive	KLPN	yes	2	9717.64	9771.47
38068	9717	-30125	9749	URINE CULT/ ROUTINE	CLINICAL	positive	KLPN	yes	2	9717.64	9771.47
38068	9717.64	9771.47	9750.7	Stool	SURVEILLANCE	positive	KLPN	yes	2	9717.64	9771.47
38068	9717	-30125	9756	URINE CULT/ ROUTINE	CLINICAL	positive	KLPN	yes	2	9717.64	9771.47
38068	9717.64	9771.47	9757.3	Stool	SURVEILLANCE	positive	KLPN	yes	2	9717.64	9771.47
38068	9717.64	9771.47	9764.31	Stool	SURVEILLANCE	negative		yes	2	9717.64	9771.47
38068	9717.64	9771.47	9771.3	Stool	SURVEILLANCE	positive	KLPN	yes	2	9717.64	9771.47
41425	9812.49	9816.69	9812.93	Stool	SURVEILLANCE	negative			2	9812.49	9816.69
41425	9812.49	9816.69	9815.85	Stool	SURVEILLANCE	negative			2	9812.49	9816.69
32167	10065.8	10081.6	10065.9	Stool	SURVEILLANCE	negative			2	10065.8	10075.5
32167	10065.8	10081.6	10072.1	Stool	SURVEILLANCE	negative			2	10065.8	10075.5
41427	9792.81	9806.5	9799.27	Stool	SURVEILLANCE	negative			2	9793.46	9806.5
41427	9792.81	9806.5	9806.28	Stool	SURVEILLANCE	negative			2	9793.46	9806.5
53866	9985.58	10012.6	9995.22	Stool	SURVEILLANCE	negative			2	9990.72	10012.6
53866	9985.58	10012.6	10002.3	Stool	SURVEILLANCE	negative			2	9990.72	10012.6
53866	9985.58	10012.6	10009.1	Stool	SURVEILLANCE	negative			2	9990.72	10012.6
55671	10085.8	10096.6	10085.9	Stool	SURVEILLANCE	negative			2	10085.8	10096.6
55671	10085.8	10096.6	10093.2	Stool	SURVEILLANCE	negative			2	10085.8	10096.6
55671	10085.8	10096.6	10096.5	Stool	SURVEILLANCE	negative			2	10085.8	10096.6
60313	10100.8	10111.6	10101	Stool	SURVEILLANCE	negative			2	10100.8	10111.6
60313	10100.8	10111.6	10107.2	Stool	SURVEILLANCE	negative			2	10100.8	10111.6
60313	10100.8	10111.6	10109.6	Stool	SURVEILLANCE	negative			2	10100.8	10111.6
60313	10100.8	10111.6	10111.4	Stool	SURVEILLANCE	negative			2	10100.8	10111.6
63509	10114.7	10128.6	10121.3	Stool	SURVEILLANCE	negative			2	10114.7	10128.6
63509	10114.7	10128.6	10128.1	Stool	SURVEILLANCE	negative			2	10114.7	10128.6
45116	9918.72	9935.97	9918.9	Stool	SURVEILLANCE	negative			2	9918.72	9935.97
45116	9918.72	9935.97	9925.07	Stool	SURVEILLANCE	negative			2	9918.72	9935.97
45116	9918.72	9935.97	9932.24	Stool	SURVEILLANCE	negative			2	9918.72	9935.97
25024	9969.61	9976.67	9969.8	Stool	SURVEILLANCE	negative			2	9969.61	9976.67
25024	9969.61	9976.67	9974.29	Stool	SURVEILLANCE	negative			2	9969.61	9976.67
29762	9830.86	9855.58	9830.92	Stool	SURVEILLANCE	negative			2	9830.86	9834.48
29762	9830.86	9855.58	9834.33	Stool	SURVEILLANCE	negative			2	9830.86	9834.48
45155	9934.72	9968.59	9939.06	Stool	SURVEILLANCE	negative			2	9936.54	9968.59
45155	9934.72	9968.59	9946.24	Stool	SURVEILLANCE	negative			2	9936.54	9968.59
45155	9934.72	9968.59	9953.28	Stool	SURVEILLANCE	negative			2	9936.54	9968.59
45155	9934.72	9968.59	9960.38	Stool	SURVEILLANCE	negative			2	9936.54	9968.59
45155	9934.72	9968.59	9967.29	Stool	SURVEILLANCE	negative			2	9936.54	9968.59
30487	10040.8	10059.5	10058.5	Stool	SURVEILLANCE	negative			2	10052.6	10059.5
23537	9722.72	9736.69	9722.74	Stool	SURVEILLANCE	negative			3	9722.72	9723.39
42803	10067.7	10089.8	10067.7	Stool	SURVEILLANCE	negative			3	10067.7	10072.6
42803	10067.7	10089.8	10072.1	Stool	SURVEILLANCE	negative			3	10067.7	10072.6
11167	9767.7	9773	9767.95	Stool	SURVEILLANCE	negative			4	9767.7	9773
11167	9767.7	9773	9771.28	Stool	SURVEILLANCE	negative			4	9767.7	9773
29196	9948.72	9969.77	9948.74	Stool	SURVEILLANCE	negative			4	9948.72	9969.77
29196	9948.72	9969.77	9953.28	Stool	SURVEILLANCE	negative			4	9948.72	9969.77
29196	9948.72	9969.77	9960.28	Stool	SURVEILLANCE	negative			4	9948.72	9969.77
29196	9948.72	9969.77	9967.29	Stool	SURVEILLANCE	negative			4	9948.72	9969.77
29196	9948.72	9969.77	9969.35	Stool	SURVEILLANCE	negative			4	9948.72	9969.77
7466	9801.6	9809.52	9801.66	Stool	SURVEILLANCE	negative			4	9801.6	9809.52
7466	9801.6	9809.52	9806.28	Stool	SURVEILLANCE	negative			4	9801.6	9809.52
7466	9801.6	9809.52	9809.47	Stool	SURVEILLANCE	negative			4	9801.6	9809.52
23537	9722.72	9736.69	9729.27	Stool	SURVEILLANCE	negative			4	9723.39	9736.69
23537	9722.72	9736.69	9736.62	Stool	SURVEILLANCE	negative			4	9723.39	9736.69
36914	9773.73	9801.56	9773.8	Stool	SURVEILLANCE	negative			4	9773.73	9801.56
36914	9773.73	9801.56	9778.34	Stool	SURVEILLANCE	negative			4	9773.73	9801.56
36914	9773.73	9801.56	9785.3	Stool	SURVEILLANCE	negative			4	9773.73	9801.56
36914	9773.73	9801.56	9792.3	Stool	SURVEILLANCE	negative			4	9773.73	9801.56
36914	9773.73	9801.56	9799.27	Stool	SURVEILLANCE	negative			4	9773.73	9801.56
36914	9773.73	9801.56	9801.31	Stool	SURVEILLANCE	negative			4	9773.73	9801.56
44631	9887.58	9906.57	9904.34	Stool	SURVEILLANCE	negative			4	9898.59	9906.57
44631	10018.6	10048.6	10018.7	Stool	SURVEILLANCE	negative			4	10018.6	10048.6
44631	10018.6	10048.6	10023	Stool	SURVEILLANCE	negative			4	10018.6	10048.6
44631	10018.6	10048.6	10030.1	Stool	SURVEILLANCE	negative			4	10018.6	10048.6
44631	10018.6	10048.6	10037.3	Stool	SURVEILLANCE	negative			4	10018.6	10048.6
44631	10018.6	10048.6	10044.2	Stool	SURVEILLANCE	negative			4	10018.6	10048.6
29323	9812.69	9820.44	9812.93	Stool	SURVEILLANCE	negative			4	9812.69	9814.67
31917	9830.6	9849.49	9830.8	Stool	SURVEILLANCE	negative			4	9830.6	9849.49
31917	9830.6	9849.49	9834.32	Stool	SURVEILLANCE	negative			4	9830.6	9849.49
31917	9830.6	9849.49	9841.34	Stool	SURVEILLANCE	negative			4	9830.6	9849.49
31917	9830.6	9849.49	9848.29	Stool	SURVEILLANCE	negative			4	9830.6	9849.49
49932	9897.65	9921.44	9897.97	Stool	SURVEILLANCE	negative			4	9897.65	9898.56
30090	9823.62	9844.64	9823.94	Stool	SURVEILLANCE	negative			4	9823.62	9824.67
41418	9864.47	9883.54	9869.29	Stool	SURVEILLANCE	negative			4	9864.47	9883.54
41418	9864.47	9883.54	9883.28	Stool	SURVEILLANCE	negative			4	9864.47	9883.54
37573	9882.51	9893.58	9890.29	Stool	SURVEILLANCE	negative		yes	4	9883.6	9893.58
21770	9837.74	9855.78	9851.76	Stool	SURVEILLANCE	negative			4	9850.57	9855.78
21770	9837.74	9855.78	9855.29	Stool	SURVEILLANCE	negative			4	9850.57	9855.78
37607	9906.7	9921.56	9906.86	Stool	SURVEILLANCE	negative			4	9906.7	9921.56
37607	9906.7	9921.56	9911.3	Stool	SURVEILLANCE	negative			4	9906.7	9921.56
37607	9906.7	9921.56	9918.29	Stool	SURVEILLANCE	negative			4	9906.7	9921.56
53848	10002.6	10016.6	10002.8	Stool	SURVEILLANCE	negative			4	10002.6	10016.6
53848	10002.6	10016.6	10009.1	Stool	SURVEILLANCE	negative			4	10002.6	10016.6
53848	10002.6	10016.6	10016.1	Stool	SURVEILLANCE	negative			4	10002.6	10016.6
3583	9920.6	9948.61	9925.08	Stool	SURVEILLANCE	negative			4	9921.76	9948.61
3583	9920.6	9948.61	9932.24	Stool	SURVEILLANCE	negative			4	9921.76	9948.61
3583	9920.6	9948.61	9939.06	Stool	SURVEILLANCE	negative			4	9921.76	9948.61
3583	9920.6	9948.61	9946.24	Stool	SURVEILLANCE	negative			4	9921.76	9948.61
41431	9815.48	9851.45	9815.55	Stool	SURVEILLANCE	negative			4	9815.48	9820.43
41431	9815.48	9851.45	9820.4	Stool	SURVEILLANCE	negative			4	9815.48	9820.43
41434	9828.68	9850.45	9828.81	Stool	SURVEILLANCE	negative			4	9828.68	9830.58
44932	9970.82	10001.6	9970.88	Stool	SURVEILLANCE	negative		yes	4	9970.82	10001.6
44932	9970.82	10001.6	9974.3	Stool	SURVEILLANCE	negative		yes	4	9970.82	10001.6
44932	9970.82	10001.6	9981.27	Stool	SURVEILLANCE	negative		yes	4	9970.82	10001.6
44932	9970.82	10001.6	9988.04	Stool	SURVEILLANCE	negative		yes	4	9970.82	10001.6
44932	9970.82	10001.6	9995.22	Stool	SURVEILLANCE	negative		yes	4	9970.82	10001.6
63505	10058.8	10065.7	10058.8	Stool	SURVEILLANCE	negative			4	10058.8	10065.7
63505	10058.8	10065.7	10065	Stool	SURVEILLANCE	negative			4	10058.8	10065.7
55007	10065.7	10085.5	10065.8	Stool	SURVEILLANCE	negative			4	10065.7	10085.5
55007	10065.7	10085.5	10072.1	Stool	SURVEILLANCE	negative			4	10065.7	10085.5
55007	10065.7	10085.5	10079.3	Stool	SURVEILLANCE	negative			4	10065.7	10085.5
55713	10120.6	10143.6	10128.1	Stool	SURVEILLANCE	negative			4	10127.6	10143.6
55713	10120.6	10143.6	10135.2	Stool	SURVEILLANCE	negative			4	10127.6	10143.6
63510	10114.6	10127.5	10115.5	Stool	SURVEILLANCE	negative			4	10114.6	10127.5
63510	10114.6	10127.5	10121.3	Stool	SURVEILLANCE	negative			4	10114.6	10127.5
60386	10093.7	10113.7	10093.9	Stool	SURVEILLANCE	negative			4	10093.7	10113.7
60386	10093.7	10113.7	10107.2	Stool	SURVEILLANCE	negative			4	10093.7	10113.7
60386	10093.7	10113.7	10113.4	Stool	SURVEILLANCE	negative			4	10093.7	10113.7
56679	10085.8	10093.6	10085.9	Stool	SURVEILLANCE	negative			4	10085.8	10093.6
56679	10085.8	10093.6	10093.2	Stool	SURVEILLANCE	negative			4	10085.8	10093.6
23341	9737.51	9767.49	9737.8	Stool	SURVEILLANCE	negative			4	9737.51	9767.49
23341	9737.51	9767.49	9743.28	Stool	SURVEILLANCE	negative			4	9737.51	9767.49
23341	9737.51	9767.49	9750.55	Stool	SURVEILLANCE	negative			4	9737.51	9767.49
23341	9737.51	9767.49	9757.3	Stool	SURVEILLANCE	negative			4	9737.51	9767.49
23341	9737.51	9767.49	9764.35	Stool	SURVEILLANCE	negative			4	9737.51	9767.49
23341	9737.51	9767.49	9766.58	Stool	SURVEILLANCE	negative			4	9737.51	9767.49
11940	9786.59	9798.86	9786.75	Stool	SURVEILLANCE	negative			5	9786.59	9798.86
11940	9786.59	9798.86	9792.3	Stool	SURVEILLANCE	negative			5	9786.59	9798.86
11940	9800.79	9802.87	9800.8	Stool	SURVEILLANCE	negative			5	9800.79	9802.87
49413	9962.75	9974.49	9974.33	Stool	SURVEILLANCE	negative			5	9967.73	9974.49
41416	9722.74	9741.5	9722.77	Stool	SURVEILLANCE	negative			5	9722.74	9741.5
41416	9722.74	9741.5	9729.3	Stool	SURVEILLANCE	negative			5	9722.74	9741.5
41416	9722.74	9741.5	9736.91	Stool	SURVEILLANCE	negative			5	9722.74	9741.5
36914	9821.77	9844.52	9827.42	Stool	SURVEILLANCE	negative			5	9824.67	9844.52
36914	9821.77	9844.52	9834.4	Stool	SURVEILLANCE	negative			5	9824.67	9844.52
36914	9821.77	9844.52	9841.34	Stool	SURVEILLANCE	negative			5	9824.67	9844.52
36914	9821.77	9844.52	9844.41	Stool	SURVEILLANCE	negative			5	9824.67	9844.52
31853	9743.55	9744.31	9743.77	Stool	SURVEILLANCE	negative			5	9743.55	9744.31
17591	9857.8	9864.75	9857.86	Stool	SURVEILLANCE	negative			5	9857.8	9864.75
17591	9857.8	9864.75	9862.05	Stool	SURVEILLANCE	negative			5	9857.8	9864.75
4113	10039.8	10060.6	10039.8	Stool	SURVEILLANCE	positive	KLPN		5	10039.8	10060.6
4113	10039.8	10060.6	10044.1	Stool	SURVEILLANCE	positive	KLPN		5	10039.8	10060.6
4113	10039	-30125	10045	URINE CULT/ ROUTINE	CLINICAL	positive	KLPN		5	10039.8	10060.6
4113	10039	-30125	10051	URINE CULT/ ROUTINE	CLINICAL	positive	KLPN		5	10039.8	10060.6
4113	10039.8	10060.6	10051	Stool	SURVEILLANCE	positive	unk		5	10039.8	10060.6
4113	10039.8	10060.6	10058.3	Stool	SURVEILLANCE	positive	unk		5	10039.8	10060.6
31882	9756.88	9785.77	9771.78	Stool	SURVEILLANCE	positive	KLPN	yes	5	9757.43	9785.77
31882	9756.88	9785.77	9778.22	Stool	SURVEILLANCE	positive	unk	yes	5	9757.43	9785.77
31882	9756.88	9785.77	9785.31	Stool	SURVEILLANCE	positive	unk	yes	5	9757.43	9785.77
11252	10110.7	10128.5	10121.3	Stool	SURVEILLANCE	negative			5	10114.4	10128.5
11252	10110.7	10128.5	10128.1	Stool	SURVEILLANCE	negative			5	10114.4	10128.5
29325	9847.67	9857.53	9847.69	Stool	SURVEILLANCE	negative			5	9847.67	9857.53
29325	9847.67	9857.53	9855.29	Stool	SURVEILLANCE	negative			5	9847.67	9857.53
29325	9847.67	9857.53	9857.43	Stool	SURVEILLANCE	negative			5	9847.67	9857.53
13027	10114.6	10139.5	10135.3	Stool	SURVEILLANCE	negative			5	10128.5	10139.5
13027	10114.6	10139.5	10139.4	Stool	SURVEILLANCE	negative			5	10128.5	10139.5
63500	10059.7	10072.5	10072.1	Stool	SURVEILLANCE	negative			5	10065.7	10072.5
53846	9885.63	9914.5	9890.29	Stool	SURVEILLANCE	negative			5	9887.66	9914.5
53846	9885.63	9914.5	9897.3	Stool	SURVEILLANCE	negative			5	9887.66	9914.5
53846	9885.63	9914.5	9904.3	Stool	SURVEILLANCE	negative			5	9887.66	9914.5
53846	9885.63	9914.5	9911.3	Stool	SURVEILLANCE	negative			5	9887.66	9914.5
26642	9805.76	9823.61	9805.89	Stool	SURVEILLANCE	positive	KLPN	yes	5	9805.76	9823.61
26642	9805.76	9823.61	9813.26	Stool	SURVEILLANCE	positive	KLPN	yes	5	9805.76	9823.61
26642	9805.76	9823.61	9820.4	Stool	SURVEILLANCE	positive	unk	yes	5	9805.76	9823.61
26642	9805.76	9823.61	9822.7	Stool	SURVEILLANCE	negative		yes	5	9805.76	9823.61
41425	9744.68	9754.52	9744.87	Stool	SURVEILLANCE	negative			5	9744.68	9754.52
41425	9744.68	9754.52	9750.28	Stool	SURVEILLANCE	negative			5	9744.68	9754.52
32235	9871.69	9886.53	9883.28	Stool	SURVEILLANCE	negative		yes	5	9882.5	9886.53
32235	9871.69	9886.53	9886.4	Stool	SURVEILLANCE	negative		yes	5	9882.5	9886.53
53953	9877.72	9892.44	9877.95	Stool	SURVEILLANCE	negative			5	9877.72	9878.7
53860	9927.64	9967.72	9927.92	Stool	SURVEILLANCE	negative			5	9927.64	9967.72
53860	9927.64	9967.72	9932.24	Stool	SURVEILLANCE	negative			5	9927.64	9967.72
53860	9927.64	9967.72	9939.29	Stool	SURVEILLANCE	negative			5	9927.64	9967.72
53860	9927.64	9967.72	9946.24	Stool	SURVEILLANCE	negative			5	9927.64	9967.72
53860	9927.64	9967.72	9953.28	Stool	SURVEILLANCE	negative			5	9927.64	9967.72
53860	9927.64	9967.72	9960.28	Stool	SURVEILLANCE	negative			5	9927.64	9967.72
53860	9927.64	9967.72	9967.29	Stool	SURVEILLANCE	negative			5	9927.64	9967.72
43858	9982.82	10016.7	10016.3	Stool	SURVEILLANCE	negative			5	10004.6	10016.7
60895	10074.6	10108.8	10074.8	Stool	SURVEILLANCE	negative			5	10074.6	10105.8
60895	10074.6	10108.8	10079.3	Stool	SURVEILLANCE	negative			5	10074.6	10105.8
60895	10074.6	10108.8	10093.2	Stool	SURVEILLANCE	negative			5	10074.6	10105.8
42397	9974.59	9982.47	9974.77	Stool	SURVEILLANCE	negative			5	9974.59	9982.47
42397	9974.59	9982.47	9981.27	Stool	SURVEILLANCE	negative			5	9974.59	9982.47
63574	10068.8	10083.8	10068.9	Stool	SURVEILLANCE	negative			6	10068.8	10072.6
63574	10068.8	10083.8	10072.1	Stool	SURVEILLANCE	negative			6	10068.8	10072.6
31882	9756.88	9785.77	9756.91	Stool	SURVEILLANCE	negative		yes	6	9756.88	9757.43
55556	10073.7	10084.7	10073.8	Stool	SURVEILLANCE	negative			6	10073.7	10074.4
53867	10022.7	10039.5	10022.8	Stool	SURVEILLANCE	negative			6	10022.7	10039.5
53867	10022.7	10039.5	10030.1	Stool	SURVEILLANCE	negative			6	10022.7	10039.5
53867	10022.7	10039.5	10037.3	Stool	SURVEILLANCE	negative			6	10022.7	10039.5
53867	10022.7	10039.5	10039.5	Stool	SURVEILLANCE	negative			6	10022.7	10039.5
1570	9998.82	10019.5	9998.94	Stool	SURVEILLANCE	negative		yes	7	9998.82	10019.5
1570	9998.82	10019.5	10002.1	Stool	SURVEILLANCE	negative		yes	7	9998.82	10019.5
1570	9998.82	10019.5	10009.1	Stool	SURVEILLANCE	negative		yes	7	9998.82	10019.5
1570	9998.82	10019.5	10016.3	Stool	SURVEILLANCE	positive	KLPN	yes	7	9998.82	10019.5
43239	10023.8	10033.6	10023.9	Stool	SURVEILLANCE	negative			7	10023.8	10033.6
43239	10023.8	10033.6	10030.1	Stool	SURVEILLANCE	negative			7	10023.8	10033.6
21291	9847.81	9857.49	9847.83	Stool	SURVEILLANCE	negative			7	9847.81	9857.49
21291	9847.81	9857.49	9855.29	Stool	SURVEILLANCE	negative			7	9847.81	9857.49
21291	9847.81	9857.49	9857.42	Stool	SURVEILLANCE	negative			7	9847.81	9857.49
16167	10134.8	10139.4	10139.4	Stool	SURVEILLANCE	negative			7	10135.4	10139.4
31870	9809.63	9843.6	9809.91	Stool	SURVEILLANCE	negative			7	9809.63	9813.6
31870	9809.63	9843.6	9813.26	Stool	SURVEILLANCE	negative			7	9809.63	9813.6
54287	10134.7	10150.6	10134.8	Stool	SURVEILLANCE	negative			7	10134.7	10135.4
3761	9745.86	9761.93	9750.72	Stool	SURVEILLANCE	negative			7	9745.86	9761.93
3761	9745.86	9761.93	9757.3	Stool	SURVEILLANCE	negative			7	9745.86	9761.93
13027	10114.6	10139.5	10121.3	Stool	SURVEILLANCE	negative			7	10115.6	10128.5
13027	10114.6	10139.5	10128.1	Stool	SURVEILLANCE	negative			7	10115.6	10128.5
59165	10081.8	10100.6	10081.9	Stool	SURVEILLANCE	negative			7	10081.8	10082.6
32065	9737.69	9805.67	9764.75	Stool	SURVEILLANCE	negative			7	9762.63	9805.67
32065	9737.69	9805.67	9771.28	Stool	SURVEILLANCE	negative			7	9762.63	9805.67
32065	9737.69	9805.67	9778.22	Stool	SURVEILLANCE	negative			7	9762.63	9805.67
32065	9737.69	9805.67	9792.3	Stool	SURVEILLANCE	negative			7	9762.63	9805.67
32065	9737.69	9805.67	9799.27	Stool	SURVEILLANCE	negative			7	9762.63	9805.67
32065	9737.69	9805.67	9805.58	Stool	SURVEILLANCE	negative			7	9762.63	9805.67
32167	10065.8	10081.6	10079.3	Stool	SURVEILLANCE	negative			7	10075.5	10081.6
32167	10065.8	10081.6	10081.6	Stool	SURVEILLANCE	negative			7	10075.5	10081.6
41430	9806.64	9807.74	9806.75	Stool	SURVEILLANCE	negative			7	9806.64	9807.74
41438	9855.61	9869.38	9862.29	Stool	SURVEILLANCE	negative		yes	7	9858.39	9869.38
41438	9855.61	9869.38	9869	Stool	SURVEILLANCE	positive	unk	yes	7	9858.39	9869.38
53850	9877.67	9885.28	9883.28	Stool	SURVEILLANCE	negative			7	9878.69	9885.28
53852	9886.55	9915.57	9886.63	Stool	SURVEILLANCE	negative			7	9886.58	9915.57
53852	9886.55	9915.57	9890.3	Stool	SURVEILLANCE	negative			7	9886.58	9915.57
53852	9886.55	9915.57	9897.3	Stool	SURVEILLANCE	negative			7	9886.58	9915.57
53852	9886.55	9915.57	9904.3	Stool	SURVEILLANCE	negative			7	9886.58	9915.57
53852	9886.55	9915.57	9911.3	Stool	SURVEILLANCE	negative			7	9886.58	9915.57
53858	9919.87	9948.76	9919.89	Stool	SURVEILLANCE	negative			7	9919.87	9948.76
53858	9919.87	9948.76	9925.07	Stool	SURVEILLANCE	negative			7	9919.87	9948.76
53858	9919.87	9948.76	9932.24	Stool	SURVEILLANCE	negative			7	9919.87	9948.76
53858	9919.87	9948.76	9939.29	Stool	SURVEILLANCE	negative			7	9919.87	9948.76
53858	9919.87	9948.76	9946.24	Stool	SURVEILLANCE	negative			7	9919.87	9948.76
53858	9919.87	9948.76	9948.51	Stool	SURVEILLANCE	negative			7	9919.87	9948.76
53870	10033.7	10053.5	10033.7	Stool	SURVEILLANCE	negative			7	10033.7	10053.5
53870	10033.7	10053.5	10037.3	Stool	SURVEILLANCE	negative			7	10033.7	10053.5
53870	10033.7	10053.5	10044.2	Stool	SURVEILLANCE	negative			7	10033.7	10053.5
53870	10033.7	10053.5	10051	Stool	SURVEILLANCE	negative			7	10033.7	10053.5
53870	10033.7	10053.5	10053.5	Stool	SURVEILLANCE	negative			7	10033.7	10053.5
63504	10054.6	10073.7	10058.5	Stool	SURVEILLANCE	negative			7	10054.6	10073.7
63504	10054.6	10073.7	10065.3	Stool	SURVEILLANCE	negative			7	10054.6	10073.7
63504	10054.6	10073.7	10072.1	Stool	SURVEILLANCE	negative			7	10054.6	10073.7
55713	10086.7	10114.7	10086.8	Stool	SURVEILLANCE	negative			7	10086.7	10109.8
55713	10086.7	10114.7	10093.2	Stool	SURVEILLANCE	negative			7	10086.7	10109.8
55713	10086.7	10114.7	10107.2	Stool	SURVEILLANCE	negative			7	10086.7	10109.8
55713	10086.7	10114.7	10114.5	Stool	SURVEILLANCE	negative			7	10111.6	10114.7
53875	9960.68	9983.53	9967.29	Stool	SURVEILLANCE	negative			7	9960.68	9977.56
53875	9960.68	9983.53	9974.33	Stool	SURVEILLANCE	negative			7	9960.68	9977.56
53875	9960.68	9983.53	9981.27	Stool	SURVEILLANCE	negative			7	9977.56	9983.53
12973	9814.8	9844.36	9814.84	Stool	SURVEILLANCE	negative			7	9814.8	9844.36
12973	9814.8	9844.36	9820.4	Stool	SURVEILLANCE	negative			7	9814.8	9844.36
12973	9814.8	9844.36	9827.28	Stool	SURVEILLANCE	negative			7	9814.8	9844.36
12973	9814.8	9844.36	9834.31	Stool	SURVEILLANCE	negative			7	9814.8	9844.36
12973	9814.8	9844.36	9841.34	Stool	SURVEILLANCE	negative			7	9814.8	9844.36
7576	9708.77	9743.44	9729.3	Stool	SURVEILLANCE	negative			7	9709.61	9743.44
7576	9708.77	9743.44	9736.91	Stool	SURVEILLANCE	negative			7	9709.61	9743.44
44506	10005.7	10016.7	10005.9	Stool	SURVEILLANCE	negative			10	10005.7	10016.7
44506	10005.7	10016.7	10009.3	Stool	SURVEILLANCE	negative			10	10005.7	10016.7
44506	10005.7	10016.7	10016.3	Stool	SURVEILLANCE	negative			10	10005.7	10016.7
41417	9851.58	9865.77	9851.97	Stool	SURVEILLANCE	negative			10	9851.58	9865.77
41417	9851.58	9865.77	9855.29	Stool	SURVEILLANCE	negative			10	9851.58	9865.77
41417	9851.58	9865.77	9862.29	Stool	SURVEILLANCE	negative			10	9851.58	9865.77
41417	9851.58	9865.77	9865.6	Stool	SURVEILLANCE	negative			10	9851.58	9865.77
19348	9919.81	9949.48	9919.87	Stool	SURVEILLANCE	negative			10	9919.81	9949.48
19348	9919.81	9949.48	9925.25	Stool	SURVEILLANCE	negative			10	9919.81	9949.48
19348	9919.81	9949.48	9932.23	Stool	SURVEILLANCE	negative			10	9919.81	9949.48
19348	9919.81	9949.48	9939.29	Stool	SURVEILLANCE	negative			10	9919.81	9949.48
19348	9919.81	9949.48	9946.24	Stool	SURVEILLANCE	negative			10	9919.81	9949.48
19348	9919.81	9949.48	9949.3	Stool	SURVEILLANCE	negative			10	9919.81	9949.48
36621	9809.62	9822.48	9809.88	Stool	SURVEILLANCE	negative			10	9809.62	9822.48
36621	9809.62	9822.48	9813.26	Stool	SURVEILLANCE	negative			10	9809.62	9822.48
36621	9809.62	9822.48	9820.39	Stool	SURVEILLANCE	negative			10	9809.62	9822.48
36621	9809.62	9822.48	9822.24	Stool	SURVEILLANCE	negative			10	9809.62	9822.48
7314	10027.6	10034.4	10030.3	Stool	SURVEILLANCE	negative			10	10027.6	10034.4
41893	10001.8	10011.5	10001.8	Stool	SURVEILLANCE	negative			10	10001.8	10002.6
41893	10001.8	10011.5	10002.1	Stool	SURVEILLANCE	negative			10	10001.8	10002.6
56353	10123.7	10156.6	10124	Stool	SURVEILLANCE	negative			10	10123.7	10129.7
56353	10123.7	10156.6	10128.1	Stool	SURVEILLANCE	negative			10	10123.7	10129.7
49910	9949.91	9975.65	9949.96	Stool	SURVEILLANCE	negative			10	9949.91	9975.65
49910	9949.91	9975.65	9953.28	Stool	SURVEILLANCE	negative			10	9949.91	9975.65
49910	9949.91	9975.65	9960.28	Stool	SURVEILLANCE	negative			10	9949.91	9975.65
49910	9949.91	9975.65	9967.29	Stool	SURVEILLANCE	negative			10	9949.91	9975.65
49910	9949.91	9975.65	9974.3	Stool	SURVEILLANCE	negative			10	9949.91	9975.65
22459	9870.62	9885.47	9870.76	Stool	SURVEILLANCE	negative		yes	10	9870.62	9885.47
22459	9870.62	9885.47	9876.28	Stool	SURVEILLANCE	positive	ECOL	yes	10	9870.62	9885.47
22459	9870.62	9885.47	9883.28	Stool	SURVEILLANCE	positive	ECOL	yes	10	9870.62	9885.47
37535	9711.81	9737.69	9722.82	Stool	SURVEILLANCE	negative			10	9711.81	9737.69
37535	9711.81	9737.69	9724.29	Stool	SURVEILLANCE	negative			10	9711.81	9737.69
37535	9711.81	9737.69	9729.02	Stool	SURVEILLANCE	negative			10	9711.81	9737.69
37535	9711.81	9737.69	9736.56	Stool	SURVEILLANCE	negative			10	9711.81	9737.69
16444	9836.93	9851.53	9851.42	Stool	SURVEILLANCE	negative			10	9843.69	9851.53
14835	9737.82	9740.48	9737.85	Stool	SURVEILLANCE	negative			10	9737.82	9740.48
31932	9827.73	9843.59	9827.81	Stool	SURVEILLANCE	negative			10	9827.73	9843.59
31932	9827.73	9843.59	9834.31	Stool	SURVEILLANCE	negative			10	9827.73	9843.59
31932	9827.73	9843.59	9841.34	Stool	SURVEILLANCE	negative			10	9827.73	9843.59
59607	10108.8	10123.7	10114.4	Stool	SURVEILLANCE	negative			10	10109.4	10123.7
59607	10108.8	10123.7	10121.3	Stool	SURVEILLANCE	negative			10	10109.4	10123.7
53846	9885.63	9914.5	9885.83	Stool	SURVEILLANCE	negative			10	9885.63	9887.66
36693	10094.8	10103	10094.8	Stool	SURVEILLANCE	negative			10	10094.8	10103
37140	9742.67	9753.8	9742.94	Stool	SURVEILLANCE	negative			10	9742.67	9753.8
37140	9742.67	9753.8	9750.73	Stool	SURVEILLANCE	negative			10	9742.67	9753.8
32088	9753.83	9802.51	9753.97	Stool	SURVEILLANCE	negative			10	9753.83	9781.63
32088	9753.83	9802.51	9757.05	Stool	SURVEILLANCE	negative			10	9753.83	9781.63
32088	9753.83	9802.51	9757.95	Stool	SURVEILLANCE	negative			10	9753.83	9781.63
32088	9753.83	9802.51	9764.08	Stool	SURVEILLANCE	negative			10	9753.83	9781.63
32088	9753.83	9802.51	9771.28	Stool	SURVEILLANCE	negative			10	9753.83	9781.63
32088	9753.83	9802.51	9778.22	Stool	SURVEILLANCE	negative			10	9753.83	9781.63
42290	9977.59	9998.62	9977.61	Stool	SURVEILLANCE	negative		yes	10	9977.59	9998.62
42290	9977.59	9998.62	9981.27	Stool	SURVEILLANCE	negative		yes	10	9977.59	9998.62
42290	9977.59	9998.62	9988.04	Stool	SURVEILLANCE	negative		yes	10	9977.59	9998.62
42290	9977.59	9998.62	9995.22	Stool	SURVEILLANCE	positive	KLOX	yes	10	9977.59	9998.62
56489	10068.6	10088.5	10088.4	Stool	SURVEILLANCE	negative			10	10085.4	10088.5
56490	10079.8	10083.6	10079.9	Stool	SURVEILLANCE	negative			10	10079.8	10083.6
60633	10138.7	10147.7	10138.7	Stool	SURVEILLANCE	negative			10	10138.7	10147.7
63521	10092.6	10100.5	10093.2	Stool	SURVEILLANCE	negative			10	10092.6	10094.4
7565	9781.7	9808.75	9781.97	Stool	SURVEILLANCE	negative			10	9781.7	9808.75
7565	9781.7	9808.75	9785.31	Stool	SURVEILLANCE	negative			10	9781.7	9808.75
7565	9781.7	9808.75	9792.3	Stool	SURVEILLANCE	negative			10	9781.7	9808.75
7565	9781.7	9808.75	9799.27	Stool	SURVEILLANCE	negative			10	9781.7	9808.75
7565	9781.7	9808.75	9806.28	Stool	SURVEILLANCE	negative			10	9781.7	9808.75
7565	9781.7	9808.75	9808.3	Stool	SURVEILLANCE	negative			10	9781.7	9808.75
25024	9890.78	9913.63	9897.41	Stool	SURVEILLANCE	negative			10	9890.78	9913.63
25024	9890.78	9913.63	9904.48	Stool	SURVEILLANCE	negative			10	9890.78	9913.63
25024	9890.78	9913.63	9911.3	Stool	SURVEILLANCE	negative			10	9890.78	9913.63
25024	10130.6	10138.6	10130.8	Stool	SURVEILLANCE	negative			10	10130.6	10138.6
25024	10130.6	10138.6	10135.2	Stool	SURVEILLANCE	negative			10	10130.6	10138.6
42452	10017.7	10032.6	10017.8	Stool	SURVEILLANCE	negative			10	10017.7	10027.5
42452	10017.7	10032.6	10023.3	Stool	SURVEILLANCE	negative			10	10017.7	10027.5
43162	10036.8	10072.6	10036.9	Stool	SURVEILLANCE	negative			10	10036.8	10072.6
43162	10036.8	10072.6	10044.2	Stool	SURVEILLANCE	negative			10	10036.8	10072.6
43162	10036.8	10072.6	10051.2	Stool	SURVEILLANCE	negative			10	10036.8	10072.6
43162	10036.8	10072.6	10058.8	Stool	SURVEILLANCE	negative			10	10036.8	10072.6
43162	10036.8	10072.6	10065	Stool	SURVEILLANCE	negative			10	10036.8	10072.6
43162	10036.8	10072.6	10072.1	Stool	SURVEILLANCE	negative			10	10036.8	10072.6
59607	10108.8	10123.7	10108.9	Stool	SURVEILLANCE	negative			11	10108.8	10109.4
24353	9997.71	10017.4	9997.78	Stool	SURVEILLANCE	negative			12	9997.71	10017.4
24353	9997.71	10017.4	10002.1	Stool	SURVEILLANCE	negative			12	9997.71	10017.4
24353	9997.71	10017.4	10009.3	Stool	SURVEILLANCE	negative			12	9997.71	10017.4
24353	9997.71	10017.4	10016.3	Stool	SURVEILLANCE	negative			12	9997.71	10017.4
49816	10031.8	10039.7	10031.9	Stool	SURVEILLANCE	negative			12	10031.8	10039.7
49816	10031.8	10039.7	10037.3	Stool	SURVEILLANCE	negative			12	10031.8	10039.7
26653	10102.8	10121.6	10103	Stool	SURVEILLANCE	negative			12	10102.8	10103.6
24007	9737.66	9996.62	9743.52	Stool	SURVEILLANCE	negative		yes	12	9738.81	9996.62
24007	9737.66	9996.62	9750.35	Stool	SURVEILLANCE	negative		yes	12	9738.81	9996.62
24007	9737.66	9996.62	9757.05	Stool	SURVEILLANCE	negative		yes	12	9738.81	9996.62
24007	9737.66	9996.62	9764.08	Stool	SURVEILLANCE	negative		yes	12	9738.81	9996.62
24007	9737.66	9996.62	9771.28	Stool	SURVEILLANCE	negative		yes	12	9738.81	9996.62
24007	9737.66	9996.62	9778.22	Stool	SURVEILLANCE	negative		yes	12	9738.81	9996.62
24007	9737.66	9996.62	9785.31	Stool	SURVEILLANCE	negative		yes	12	9738.81	9996.62
24007	9737.66	9996.62	9792.3	Stool	SURVEILLANCE	negative		yes	12	9738.81	9996.62
24007	9737.66	9996.62	9799.27	Stool	SURVEILLANCE	negative		yes	12	9738.81	9996.62
24007	9737.66	9996.62	9806.28	Stool	SURVEILLANCE	negative		yes	12	9738.81	9996.62
24007	9737.66	9996.62	9813.26	Stool	SURVEILLANCE	negative		yes	12	9738.81	9996.62
24007	9737.66	9996.62	9820.39	Stool	SURVEILLANCE	negative		yes	12	9738.81	9996.62
24007	9737.66	9996.62	9827.28	Stool	SURVEILLANCE	negative		yes	12	9738.81	9996.62
24007	9737.66	9996.62	9834.31	Stool	SURVEILLANCE	negative		yes	12	9738.81	9996.62
24007	9737.66	9996.62	9841.34	Stool	SURVEILLANCE	negative		yes	12	9738.81	9996.62
24007	9737.66	9996.62	9848.29	Stool	SURVEILLANCE	negative		yes	12	9738.81	9996.62
24007	9737.66	9996.62	9855.29	Stool	SURVEILLANCE	negative		yes	12	9738.81	9996.62
24007	9737.66	9996.62	9862.29	Stool	SURVEILLANCE	negative		yes	12	9738.81	9996.62
24007	9737.66	9996.62	9869.29	Stool	SURVEILLANCE	negative		yes	12	9738.81	9996.62
24007	9737.66	9996.62	9876.28	Stool	SURVEILLANCE	positive	KLPN	yes	12	9738.81	9996.62
24007	9737.66	9996.62	9883.28	Stool	SURVEILLANCE	negative		yes	12	9738.81	9996.62
24007	9737.66	9996.62	9890.3	Stool	SURVEILLANCE	negative		yes	12	9738.81	9996.62
24007	9737.66	9996.62	9897.41	Stool	SURVEILLANCE	negative		yes	12	9738.81	9996.62
24007	9737.66	9996.62	9904.24	Stool	SURVEILLANCE	negative		yes	12	9738.81	9996.62
24007	9737.66	9996.62	9911.31	Stool	SURVEILLANCE	negative		yes	12	9738.81	9996.62
24007	9737.66	9996.62	9918.3	Stool	SURVEILLANCE	negative		yes	12	9738.81	9996.62
24007	9737.66	9996.62	9925.26	Stool	SURVEILLANCE	negative		yes	12	9738.81	9996.62
24007	9737.66	9996.62	9932.23	Stool	SURVEILLANCE	negative		yes	12	9738.81	9996.62
24007	9737.66	9996.62	9939.29	Stool	SURVEILLANCE	negative		yes	12	9738.81	9996.62
24007	9737.66	9996.62	9946.24	Stool	SURVEILLANCE	negative		yes	12	9738.81	9996.62
24007	9737.66	9996.62	9953.28	Stool	SURVEILLANCE	negative		yes	12	9738.81	9996.62
24007	9737.66	9996.62	9960.28	Stool	SURVEILLANCE	negative		yes	12	9738.81	9996.62
24007	9737.66	9996.62	9967.29	Stool	SURVEILLANCE	negative		yes	12	9738.81	9996.62
24007	9737.66	9996.62	9974.3	Stool	SURVEILLANCE	negative		yes	12	9738.81	9996.62
24007	9737.66	9996.62	9981.28	Stool	SURVEILLANCE	negative		yes	12	9738.81	9996.62
24007	9737.66	9996.62	9988.04	Stool	SURVEILLANCE	negative		yes	12	9738.81	9996.62
24007	9737.66	9996.62	9995.22	Stool	SURVEILLANCE	negative		yes	12	9738.81	9996.62
37638	9711.71	9725.46	9724.29	Stool	SURVEILLANCE	negative			12	9711.71	9725.46
63486	10057.8	10082.5	10057.9	Stool	SURVEILLANCE	negative			12	10057.8	10075.8
63486	10057.8	10082.5	10065.2	Stool	SURVEILLANCE	negative			12	10057.8	10075.8
63486	10057.8	10082.5	10072.1	Stool	SURVEILLANCE	negative			12	10057.8	10075.8
63486	10057.8	10082.5	10075	Stool	SURVEILLANCE	negative			12	10057.8	10075.8
63486	10057.8	10082.5	10079.3	Stool	SURVEILLANCE	negative			12	10076.5	10082.5
55684	10082.7	10107.6	10083	Stool	SURVEILLANCE	negative			12	10082.7	10086.5
55684	10082.7	10107.6	10093.2	Stool	SURVEILLANCE	negative			12	10086.6	10096.6
63508	10103.9	10123.7	10107.3	Stool	SURVEILLANCE	negative			12	10105.4	10109
63508	10103.9	10123.7	10114.4	Stool	SURVEILLANCE	negative			12	10109.4	10123.7
63508	10103.9	10123.7	10121.1	Stool	SURVEILLANCE	negative			12	10109.4	10123.7
49051	10125.6	10138.6	10128.1	Stool	SURVEILLANCE	positive	KLPN		12	10125.6	10138.6
49051	10125.6	10138.6	10135.2	Stool	SURVEILLANCE	positive	KLPN		12	10125.6	10138.6
36553	10019.7	10032.8	10023.1	Stool	SURVEILLANCE	negative			12	10019.7	10023.8
37822	9723.67	9738.49	9736.57	Stool	SURVEILLANCE	negative			12	9733.65	9738.49
37828	9725.67	9733.52	9725.84	Stool	SURVEILLANCE	negative			12	9725.67	9733.52
37828	9725.67	9733.52	9729.26	Stool	SURVEILLANCE	negative			12	9725.67	9733.52
37828	9725.67	9733.52	9733.45	Stool	SURVEILLANCE	negative			12	9725.67	9733.52
48646	10029.7	10031.7	10030.3	Stool	SURVEILLANCE	negative		yes	12	10029.7	10031.7
48646	10039.8	10057.6	10039.8	Stool	SURVEILLANCE	negative		yes	12	10039.8	10057.6
48646	10039.8	10057.6	10044.2	Stool	SURVEILLANCE	negative		yes	12	10039.8	10057.6
48646	10039.8	10057.6	10051	Stool	SURVEILLANCE	positive	ECOL	yes	12	10039.8	10057.6
63499	10113.6	10122.5	10121.3	Stool	SURVEILLANCE	negative			13	10113.6	10122.5
18171	9849.7	9868.56	9851.76	Stool	SURVEILLANCE	negative			13	9850.63	9868.56
18171	9849.7	9868.56	9855.29	Stool	SURVEILLANCE	negative			13	9850.63	9868.56
18171	9849.7	9868.56	9862.05	Stool	SURVEILLANCE	negative			13	9850.63	9868.56
56308	10134.7	10151.5	10134.8	Stool	SURVEILLANCE	negative			13	10134.7	10135.4
19603	9807.55	9820.38	9807.59	Stool	SURVEILLANCE	negative			13	9807.55	9820.38
19603	9807.55	9820.38	9813.27	Stool	SURVEILLANCE	negative			13	9807.55	9820.38
37456	10061.7	10076.5	10061.8	Stool	SURVEILLANCE	negative			13	10061.7	10076.5
37456	10061.7	10076.5	10065.2	Stool	SURVEILLANCE	negative			13	10061.7	10076.5
37456	10061.7	10076.5	10072.1	Stool	SURVEILLANCE	negative			13	10061.7	10076.5
59937	10085.7	10105.5	10085.9	Stool	SURVEILLANCE	negative			13	10085.7	10105.5
59937	10085.7	10105.5	10093.2	Stool	SURVEILLANCE	negative			13	10085.7	10105.5
59937	10085.7	10105.5	10104.4	Stool	SURVEILLANCE	negative			13	10085.7	10105.5
43325	9984.73	10003.5	9984.79	Stool	SURVEILLANCE	negative			13	9984.73	10003.5
43325	9984.73	10003.5	9988.04	Stool	SURVEILLANCE	negative			13	9984.73	10003.5
43325	9984.73	10003.5	9995.22	Stool	SURVEILLANCE	negative			13	9984.73	10003.5
43325	9984.73	10003.5	10002.1	Stool	SURVEILLANCE	negative			13	9984.73	10003.5
16906	10127.8	10131.8	10127.9	Stool	SURVEILLANCE	negative			13	10127.8	10131.8
16906	10127.8	10131.8	10131.4	Stool	SURVEILLANCE	negative			13	10127.8	10131.8
#N/A	9871.61	9879.95	9871.63	Stool	SURVEILLANCE	positive	KLPN	yes	13	9871.61	9879.95
#N/A	9871.61	9879.95	9876.28	Stool	SURVEILLANCE	negative		yes	13	9871.61	9879.95
29343	10046.7	10059.6	10046.8	Stool	SURVEILLANCE	negative			13	10046.7	10059.6
29343	10046.7	10059.6	10051	Stool	SURVEILLANCE	negative			13	10046.7	10059.6
29343	10046.7	10059.6	10058.5	Stool	SURVEILLANCE	negative			13	10046.7	10059.6
48814	10008.7	10017.7	10008.7	Stool	SURVEILLANCE	negative			13	10008.7	10017.7
48814	10008.7	10017.7	10016.1	Stool	SURVEILLANCE	negative			13	10008.7	10017.7
35685	9750.76	9775.52	9764.31	Stool	SURVEILLANCE	negative		yes	13	9760.61	9775.52
35685	9750.76	9775.52	9771.28	Stool	SURVEILLANCE	positive	ENTA	yes	13	9760.61	9775.52
35685	9750.76	9775.52	9774.47	Stool	SURVEILLANCE	negative		yes	13	9760.61	9775.52
41421	9774.58	9806.5	9778.34	Stool	SURVEILLANCE	negative		yes	13	9777.55	9806.5
41421	9774.58	9806.5	9785.34	Stool	SURVEILLANCE	negative		yes	13	9777.55	9806.5
41421	9774.58	9806.5	9792.3	Stool	SURVEILLANCE	negative		yes	13	9777.55	9806.5
41421	9774.58	9806.5	9799.27	Stool	SURVEILLANCE	negative		yes	13	9777.55	9806.5
41421	9774.58	9806.5	9806.28	Stool	SURVEILLANCE	negative		yes	13	9777.55	9806.5
41421	9897.89	9924.7	9904.34	Stool	SURVEILLANCE	negative		yes	13	9899.91	9924.7
41421	9897.89	9924.7	9911.31	Stool	SURVEILLANCE	positive	KLPN	yes	13	9899.91	9924.7
41421	9897.89	9924.7	9918.3	Stool	SURVEILLANCE	positive	KLPN	yes	13	9899.91	9924.7
41421	9897.89	9924.7	9923.46	Stool	SURVEILLANCE	negative		yes	13	9899.91	9924.7
26635	9693.49	9725.6	9723.82	Stool	SURVEILLANCE	negative			13	9694.55	9725.6
32065	9725.58	9732.82	9725.86	Stool	SURVEILLANCE	negative			13	9725.61	9732.82
32065	9725.58	9732.82	9729.3	Stool	SURVEILLANCE	negative			13	9725.61	9732.82
32065	9725.58	9732.82	9732.81	Stool	SURVEILLANCE	negative			13	9725.61	9732.82
41433	9824.54	9850.47	9824.6	Stool	SURVEILLANCE	negative			13	9824.54	9850.47
41433	9824.54	9850.47	9827.28	Stool	SURVEILLANCE	negative			13	9824.54	9850.47
41433	9824.54	9850.47	9834.31	Stool	SURVEILLANCE	negative			13	9824.54	9850.47
41433	9824.54	9850.47	9841.38	Stool	SURVEILLANCE	negative			13	9824.54	9850.47
41433	9824.54	9850.47	9848.29	Stool	SURVEILLANCE	negative			13	9824.54	9850.47
42104	9885.79	9899.79	9885.94	Stool	SURVEILLANCE	negative			13	9885.79	9899.79
42104	9885.79	9899.79	9890.3	Stool	SURVEILLANCE	negative			13	9885.79	9899.79
42104	9885.79	9899.79	9897.3	Stool	SURVEILLANCE	negative			13	9885.79	9899.79
50457	9928.84	9956.61	9932.24	Stool	SURVEILLANCE	negative			13	9928.86	9956.61
50457	9928.84	9956.61	9939.07	Stool	SURVEILLANCE	negative			13	9928.86	9956.61
50457	9928.84	9956.61	9946.24	Stool	SURVEILLANCE	negative			13	9928.86	9956.61
50457	9928.84	9956.61	9953.28	Stool	SURVEILLANCE	negative			13	9928.86	9956.61
44921	9968.85	9983.95	9968.88	Stool	SURVEILLANCE	negative		yes	13	9968.85	9983.95
44921	9968.85	9983.95	9974.33	Stool	SURVEILLANCE	negative		yes	13	9968.85	9983.95
44921	9968.85	9983.95	9981.27	Stool	SURVEILLANCE	negative		yes	13	9968.85	9983.95
45043	10018.6	10038.6	10018.6	Stool	SURVEILLANCE	negative			13	10018.6	10038.6
45043	10018.6	10038.6	10023	Stool	SURVEILLANCE	negative			13	10018.6	10038.6
45043	10018.6	10038.6	10030.1	Stool	SURVEILLANCE	negative			13	10018.6	10038.6
45043	10018.6	10038.6	10037.3	Stool	SURVEILLANCE	negative			13	10018.6	10038.6
53871	10037.8	10045.9	10044.2	Stool	SURVEILLANCE	negative			13	10038.7	10045.9
56489	10068.6	10088.5	10079.3	Stool	SURVEILLANCE	negative			13	10077	10081.6
60895	10074.6	10108.8	10107.2	Stool	SURVEILLANCE	negative			13	10105.8	10108.8
63608	10122.5	10143.4	10122.7	Stool	SURVEILLANCE	negative			13	10122.6	10125.7
48646	10004.8	10005.5	10004.8	Stool	SURVEILLANCE	negative		yes	13	10004.8	10005.5
25045	9961.46	9968.65	9961.6	Stool	SURVEILLANCE	negative			13	9961.46	9968.65
25045	9961.46	9968.65	9967.29	Stool	SURVEILLANCE	negative			13	9961.46	9968.65
31841	9744.85	9760.54	9744.87	Stool	SURVEILLANCE	negative			14	9744.85	9760.54
31841	9744.85	9760.54	9750.28	Stool	SURVEILLANCE	negative			14	9744.85	9760.54
31841	9744.85	9760.54	9757.3	Stool	SURVEILLANCE	negative			14	9744.85	9760.54
8563	9763.62	9766.91	9763.75	Stool	SURVEILLANCE	negative			14	9763.62	9763.8
28103	9733.71	9744.73	9734.57	Stool	SURVEILLANCE	negative			14	9733.71	9744.73
28103	9733.71	9744.73	9743.3	Stool	SURVEILLANCE	negative			14	9733.71	9744.73
41777	10040.8	10058.6	10058.5	Stool	SURVEILLANCE	negative			15	10052.6	10058.6
44519	10002.7	10023.6	10003	Stool	SURVEILLANCE	negative			15	10002.7	10023.6
44519	10002.7	10023.6	10009.1	Stool	SURVEILLANCE	negative			15	10002.7	10023.6
44519	10002.7	10023.6	10016.1	Stool	SURVEILLANCE	negative			15	10002.7	10023.6
44519	10002.7	10023.6	10023	Stool	SURVEILLANCE	negative			15	10002.7	10023.6
29205	9982.71	10002.5	9982.76	Stool	SURVEILLANCE	negative			15	9982.71	9992.56
29205	9982.71	10002.5	9988.04	Stool	SURVEILLANCE	negative			15	9982.71	9992.56
29208	9767.59	9780.43	9767.95	Stool	SURVEILLANCE	negative			15	9767.59	9780.43
29208	9767.59	9780.43	9771.28	Stool	SURVEILLANCE	negative			15	9767.59	9780.43
29208	9767.59	9780.43	9778.22	Stool	SURVEILLANCE	negative			15	9767.59	9780.43
29208	9767.59	9780.43	9780.4	Stool	SURVEILLANCE	negative			15	9767.59	9780.43
29208	9800.63	9823.43	9800.93	Stool	SURVEILLANCE	negative			15	9800.63	9823.43
29208	9800.63	9823.43	9806.28	Stool	SURVEILLANCE	negative			15	9800.63	9823.43
29208	9800.63	9823.43	9813.27	Stool	SURVEILLANCE	negative			15	9800.63	9823.43
29208	9800.63	9823.43	9820.4	Stool	SURVEILLANCE	negative			15	9800.63	9823.43
29208	9800.63	9823.43	9823.31	Stool	SURVEILLANCE	negative			15	9800.63	9823.43
16167	10134.8	10139.4	10134.8	Stool	SURVEILLANCE	negative			15	10134.8	10135.4
8563	9763.62	9766.91	9764.31	Stool	SURVEILLANCE	negative			15	9763.8	9766.91
8563	9763.62	9766.91	9766.9	Stool	SURVEILLANCE	negative			15	9763.8	9766.91
54307	10102.8	10109.4	10102.8	Stool	SURVEILLANCE	negative			15	10102.8	10103.5
37550	10023.7	10038.5	10023.9	Stool	SURVEILLANCE	negative			15	10023.7	10038.5
37550	10023.7	10038.5	10030.1	Stool	SURVEILLANCE	negative			15	10023.7	10038.5
37550	10023.7	10038.5	10037.3	Stool	SURVEILLANCE	negative			15	10023.7	10038.5
36693	10108.7	10129.6	10108.8	Stool	SURVEILLANCE	negative			15	10108.7	10125.7
36693	10108.7	10129.6	10114.5	Stool	SURVEILLANCE	negative			15	10108.7	10125.7
36693	10108.7	10129.6	10121.3	Stool	SURVEILLANCE	negative			15	10108.7	10125.7
36693	10108.7	10129.6	10128.1	Stool	SURVEILLANCE	negative			15	10125.8	10129.6
35756	9718.8	9736.86	9724.29	Stool	SURVEILLANCE	negative		yes	15	9718.8	9736.86
35756	9718.8	9736.86	9729.67	Stool	SURVEILLANCE	negative		yes	15	9718.8	9736.86
35756	9718	-30125	9736	URINE CULT/ ROUTINE	CLINICAL	positive	KLPN	yes	15	9718.8	9736.86
35756	9718.8	9736.86	9736.75	Stool	SURVEILLANCE	positive	KLPN	yes	15	9718.8	9736.86
44722	9932.57	9948.49	9932.59	Stool	SURVEILLANCE	negative			15	9932.57	9948.49
44722	9932.57	9948.49	9939.06	Stool	SURVEILLANCE	negative			15	9932.57	9948.49
44722	9932.57	9948.49	9946.24	Stool	SURVEILLANCE	negative			15	9932.57	9948.49
44722	9932.57	9948.49	9948.47	Stool	SURVEILLANCE	negative			15	9932.57	9948.49
41420	9841.58	9848.51	9841.93	Stool	SURVEILLANCE	negative			15	9841.7	9848.51
41420	9841.58	9848.51	9848.3	Stool	SURVEILLANCE	negative			15	9841.7	9848.51
55556	10073.7	10084.7	10079.3	Stool	SURVEILLANCE	negative			15	10075.5	10084.7
20486	9948.73	9968.48	9948.82	Stool	SURVEILLANCE	negative			15	9948.73	9968.48
20486	9948.73	9968.48	9953.28	Stool	SURVEILLANCE	negative			15	9948.73	9968.48
20486	9948.73	9968.48	9960.28	Stool	SURVEILLANCE	negative			15	9948.73	9968.48
20486	9948.73	9968.48	9967.29	Stool	SURVEILLANCE	negative			15	9948.73	9968.48
20486	10038.5	10052.5	10038.6	Stool	SURVEILLANCE	negative			15	10038.5	10052.5
20486	10038.5	10052.5	10044.2	Stool	SURVEILLANCE	negative			15	10038.5	10052.5
20486	10038.5	10052.5	10051	Stool	SURVEILLANCE	negative			15	10038.5	10052.5
30935	9766.89	9782.51	9781.49	Stool	SURVEILLANCE	negative			15	9780.59	9782.51
36756	9967.75	9981.63	9974.33	Stool	SURVEILLANCE	negative			15	9968.5	9981.63
36756	9967.75	9981.63	9981.28	Stool	SURVEILLANCE	negative			15	9968.5	9981.63
32065	9737.69	9805.67	9737.84	Stool	SURVEILLANCE	negative			15	9737.8	9762.63
32065	9737.69	9805.67	9743.3	Stool	SURVEILLANCE	negative			15	9737.8	9762.63
32065	9737.69	9805.67	9750.42	Stool	SURVEILLANCE	negative			15	9737.8	9762.63
32065	9737.69	9805.67	9757.3	Stool	SURVEILLANCE	negative			15	9737.8	9762.63
32164	9784.7	9800.5	9784.95	Stool	SURVEILLANCE	negative			15	9784.7	9800.5
32164	9784.7	9800.5	9792.3	Stool	SURVEILLANCE	negative			15	9784.7	9800.5
32164	9784.7	9800.5	9799.27	Stool	SURVEILLANCE	negative			15	9784.7	9800.5
41432	9823.6	9841.46	9824.77	Stool	SURVEILLANCE	negative		yes	15	9823.6	9841.46
41432	9823.6	9841.46	9827.28	Stool	SURVEILLANCE	negative		yes	15	9823.6	9841.46
41432	9823.6	9841.46	9834.31	Stool	SURVEILLANCE	positive	unk	yes	15	9823.6	9841.46
41432	9823.6	9841.46	9841.46	Stool	SURVEILLANCE	positive	KLPN	yes	15	9823.6	9841.46
41433	9919.61	9928.55	9919.87	Stool	SURVEILLANCE	negative			15	9919.61	9928.55
41433	9919.61	9928.55	9925.25	Stool	SURVEILLANCE	negative			15	9919.61	9928.55
41433	9919.61	9928.55	9927.56	Stool	SURVEILLANCE	negative			15	9919.61	9928.55
32300	9856.72	9898.49	9862.05	Stool	SURVEILLANCE	positive	unk		15	9857.68	9898.49
32300	9856.72	9898.49	9869.29	Stool	SURVEILLANCE	negative			15	9857.68	9898.49
32300	9856.72	9898.49	9883.28	Stool	SURVEILLANCE	negative			15	9857.68	9898.49
32300	9856.72	9898.49	9883.8	Stool	SURVEILLANCE	positive	KLPN		15	9857.68	9898.49
32300	9856.72	9898.49	9890.3	Stool	SURVEILLANCE	negative			15	9857.68	9898.49
32300	9856.72	9898.49	9897.3	Stool	SURVEILLANCE	negative			15	9857.68	9898.49
36525	10058.7	10074.5	10058.8	Stool	SURVEILLANCE	negative			15	10058.7	10074.5
36525	10058.7	10074.5	10065.2	Stool	SURVEILLANCE	negative			15	10058.7	10074.5
36525	10058.7	10074.5	10072.1	Stool	SURVEILLANCE	negative			15	10058.7	10074.5
41436	9848.82	9857.64	9848.89	Stool	SURVEILLANCE	negative			15	9848.82	9857.64
41436	9848.82	9857.64	9855.29	Stool	SURVEILLANCE	negative			15	9848.82	9857.64
41436	9848.82	9857.64	9857.47	Stool	SURVEILLANCE	negative			15	9848.82	9857.64
53854	9898.69	9914.55	9898.74	Stool	SURVEILLANCE	negative			15	9898.69	9914.55
53854	9898.69	9914.55	9904.3	Stool	SURVEILLANCE	negative			15	9898.69	9914.55
53854	9898.69	9914.55	9911.31	Stool	SURVEILLANCE	negative			15	9898.69	9914.55
63507	10085.8	10093.5	10085.9	Stool	SURVEILLANCE	negative			15	10085.8	10093.5
63507	10085.8	10093.5	10093.2	Stool	SURVEILLANCE	negative			15	10085.8	10093.5
41415	9863.59	9885.47	9863.64	Stool	SURVEILLANCE	negative			17	9863.59	9885.47
41415	9863.59	9885.47	9869.29	Stool	SURVEILLANCE	negative			17	9863.59	9885.47
41415	9863.59	9885.47	9876.28	Stool	SURVEILLANCE	negative			17	9863.59	9885.47
41415	9863.59	9885.47	9883.28	Stool	SURVEILLANCE	negative			17	9863.59	9885.47
21833	10079.6	10086.4	10079.7	Stool	SURVEILLANCE	positive	KLPN		17	10079.6	10086.4
21833	10079	-30125	10080	URINE CULT/ ROUTINE	CLINICAL	positive	KLPN		17	10079.6	10086.4
21833	10079	-30125	10080	URINE CULT/ ROUTINE	CLINICAL	positive	KLPN		17	10079.6	10086.4
44564	9963.61	9991.54	9974.33	Stool	SURVEILLANCE	negative			17	9968.59	9991.54
44564	9963.61	9991.54	9981.28	Stool	SURVEILLANCE	negative			17	9968.59	9991.54
44564	9963.61	9991.54	9991.51	Stool	SURVEILLANCE	negative			17	9968.59	9991.54
56353	10123.7	10156.6	10135.2	Stool	SURVEILLANCE	negative			17	10129.7	10156.6
53844	9919.58	9932.46	9919.93	Stool	SURVEILLANCE	negative			17	9919.58	9932.46
53844	9919.58	9932.46	9925.25	Stool	SURVEILLANCE	negative			17	9919.58	9932.46
53844	9919.58	9932.46	9932.24	Stool	SURVEILLANCE	negative			17	9919.58	9932.46
49553	10114.7	10129.6	10121.1	Stool	SURVEILLANCE	negative		yes	17	10114.7	10129.6
49553	10114.7	10129.6	10128.1	Stool	SURVEILLANCE	positive	KLPN	yes	17	10114.7	10129.6
14834	10088.7	10114.5	10088.8	Stool	SURVEILLANCE	negative			17	10088.7	10114.5
14834	10088.7	10114.5	10093.2	Stool	SURVEILLANCE	negative			17	10088.7	10114.5
14834	10088.7	10114.5	10107.2	Stool	SURVEILLANCE	negative			17	10088.7	10114.5
14834	10088.7	10114.5	10114.4	Stool	SURVEILLANCE	negative			17	10088.7	10114.5
14835	9749.67	9799.65	9771.28	Stool	SURVEILLANCE	negative			17	9766.83	9799.65
14835	9749.67	9799.65	9778.48	Stool	SURVEILLANCE	negative			17	9766.83	9799.65
14835	9749.67	9799.65	9785.34	Stool	SURVEILLANCE	negative			17	9766.83	9799.65
14835	9749.67	9799.65	9792.31	Stool	SURVEILLANCE	negative			17	9766.83	9799.65
14835	9749.67	9799.65	9799.27	Stool	SURVEILLANCE	negative			17	9766.83	9799.65
56401	10086.7	10097.5	10086.9	Stool	SURVEILLANCE	negative			17	10086.7	10087.6
29377	9802.7	9812.71	9802.94	Stool	SURVEILLANCE	negative			17	9802.7	9812.71
29377	9802.7	9812.71	9806.29	Stool	SURVEILLANCE	negative			17	9802.7	9812.71
8299	10046.7	10061.4	10046.7	Stool	SURVEILLANCE	negative			17	10046.7	10061.4
8299	10046.7	10061.4	10051	Stool	SURVEILLANCE	negative			17	10046.7	10061.4
8299	10046.7	10061.4	10058.8	Stool	SURVEILLANCE	negative			17	10046.7	10061.4
41429	9799.78	9807.59	9799.84	Stool	SURVEILLANCE	negative			17	9799.78	9802.7
41434	9828.68	9850.45	9834.31	Stool	SURVEILLANCE	negative			17	9830.58	9850.45
41434	9828.68	9850.45	9841.3	Stool	SURVEILLANCE	negative			17	9830.58	9850.45
41434	9828.68	9850.45	9848.3	Stool	SURVEILLANCE	negative			17	9830.58	9850.45
41437	9851.75	9863.54	9851.88	Stool	SURVEILLANCE	negative			17	9851.75	9863.54
41437	9851.75	9863.54	9855.29	Stool	SURVEILLANCE	negative			17	9851.75	9863.54
41437	9851.75	9863.54	9862.29	Stool	SURVEILLANCE	negative			17	9851.75	9863.54
53851	9885.74	9900.57	9885.94	Stool	SURVEILLANCE	negative			17	9885.74	9900.57
53851	9885.74	9900.57	9890.3	Stool	SURVEILLANCE	negative			17	9885.74	9900.57
53851	9885.74	9900.57	9897.3	Stool	SURVEILLANCE	negative			17	9885.74	9900.57
53855	9899.78	9914.07	9904.48	Stool	SURVEILLANCE	negative			17	9900.63	9914.07
53855	9899.78	9914.07	9911.31	Stool	SURVEILLANCE	negative			17	9900.63	9914.07
44862	9932.76	9948.54	9932.94	Stool	SURVEILLANCE	negative			17	9932.76	9935.63
53862	9935.75	9949.69	9935.85	Stool	SURVEILLANCE	negative			17	9935.75	9949.69
53862	9935.75	9949.69	9939.07	Stool	SURVEILLANCE	negative			17	9935.75	9949.69
53862	9935.75	9949.69	9946.24	Stool	SURVEILLANCE	negative			17	9935.75	9949.69
53862	9935.75	9949.69	9949.49	Stool	SURVEILLANCE	negative			17	9935.75	9949.69
53863	9955.64	9968.49	9955.97	Stool	SURVEILLANCE	negative			17	9955.64	9968.49
53863	9955.64	9968.49	9960.28	Stool	SURVEILLANCE	negative			17	9955.64	9968.49
45019	10002.6	10025.5	10002.8	Stool	SURVEILLANCE	negative			17	10002.6	10025.5
45019	10002.6	10025.5	10009.1	Stool	SURVEILLANCE	negative			17	10002.6	10025.5
45019	10002.6	10025.5	10016.1	Stool	SURVEILLANCE	negative			17	10002.6	10025.5
45019	10002.6	10025.5	10023.1	Stool	SURVEILLANCE	negative			17	10002.6	10025.5
45019	10002.6	10025.5	10025.4	Stool	SURVEILLANCE	negative			17	10002.6	10025.5
53868	10025.8	10045.6	10025.8	Stool	SURVEILLANCE	negative			17	10025.8	10045.6
53868	10025.8	10045.6	10030.1	Stool	SURVEILLANCE	negative			17	10025.8	10045.6
53868	10025.8	10045.6	10037.3	Stool	SURVEILLANCE	negative			17	10025.8	10045.6
53868	10025.8	10045.6	10044.2	Stool	SURVEILLANCE	negative			17	10025.8	10045.6
37307	9721.71	9761.67	9729.02	Stool	SURVEILLANCE	negative			17	9722.6	9761.67
37307	9721.71	9761.67	9736.6	Stool	SURVEILLANCE	negative			17	9722.6	9761.67
37307	9721.71	9761.67	9743.62	Stool	SURVEILLANCE	negative			17	9722.6	9761.67
37307	9721.71	9761.67	9750.28	Stool	SURVEILLANCE	negative			17	9722.6	9761.67
37307	9721.71	9761.67	9757.05	Stool	SURVEILLANCE	negative			17	9722.6	9761.67
37307	9721.71	9761.67	9760.87	Stool	SURVEILLANCE	negative			17	9722.6	9761.67
38218	9814.63	9829.51	9814.65	Stool	SURVEILLANCE	negative			17	9814.63	9829.51
38218	9814.63	9829.51	9820.39	Stool	SURVEILLANCE	negative			17	9814.63	9829.51
38218	9814.63	9829.51	9827.28	Stool	SURVEILLANCE	negative			17	9814.63	9829.51
41578	9763.71	9772.48	9763.95	Stool	SURVEILLANCE	negative			17	9763.71	9764.62
41578	9763.71	9772.48	9764.09	Stool	SURVEILLANCE	negative			17	9763.71	9764.62
37140	9757.64	9781.57	9757.69	Stool	SURVEILLANCE	negative			18	9757.64	9771.4
37140	9757.64	9781.57	9764.08	Stool	SURVEILLANCE	negative			18	9757.64	9771.4
37140	9757.64	9781.57	9771.28	Stool	SURVEILLANCE	negative			18	9757.64	9771.4
37307	9721.71	9761.67	9721.8	Stool	SURVEILLANCE	negative			18	9721.71	9722.6
36848	9875.69	9883.43	9875.73	Stool	SURVEILLANCE	negative			19	9875.69	9883.43
30543	9714.67	9730.48	9722.71	Stool	SURVEILLANCE	negative			19	9714.67	9730.48
30543	9714.67	9730.48	9729.4	Stool	SURVEILLANCE	negative			19	9714.67	9730.48
55340	10079.7	10099.5	10079.9	Stool	SURVEILLANCE	negative			19	10079.7	10080.5
26625	9729.59	9757.56	9736.92	Stool	SURVEILLANCE	negative			19	9730.57	9757.56
26625	9729.59	9757.56	9750.42	Stool	SURVEILLANCE	negative			19	9730.57	9757.56
26625	9729.59	9757.56	9757.05	Stool	SURVEILLANCE	negative			19	9730.57	9757.56
43393	9999.54	10023.5	10016.3	Stool	SURVEILLANCE	negative			19	9999.54	10023.5
43393	9999.54	10023.5	10023.1	Stool	SURVEILLANCE	negative			19	9999.54	10023.5
53845	10023.5	10040.7	10023.9	Stool	SURVEILLANCE	negative			19	10023.6	10040.7
53845	10023.5	10040.7	10030.1	Stool	SURVEILLANCE	negative			19	10023.6	10040.7
53845	10023.5	10040.7	10037.3	Stool	SURVEILLANCE	negative			19	10023.6	10040.7
53845	10023.5	10040.7	10040.6	Stool	SURVEILLANCE	negative			19	10023.6	10040.7
2918	10081.6	10103.5	10081.8	Stool	SURVEILLANCE	negative			19	10081.6	10086.4
37140	9757.64	9781.57	9778.22	Stool	SURVEILLANCE	negative			19	9771.4	9781.57
37140	9757.64	9781.57	9781.5	Stool	SURVEILLANCE	negative			19	9771.4	9781.57
32088	9753.83	9802.51	9785.31	Stool	SURVEILLANCE	negative			19	9781.63	9802.51
32088	9753.83	9802.51	9792.31	Stool	SURVEILLANCE	negative			19	9781.63	9802.51
32088	9753.83	9802.51	9799.27	Stool	SURVEILLANCE	negative			19	9781.63	9802.51
29523	9802.7	9875.6	9802.94	Stool	SURVEILLANCE	negative			19	9802.7	9875.6
29523	9802.7	9875.6	9806.28	Stool	SURVEILLANCE	negative			19	9802.7	9875.6
29523	9802.7	9875.6	9813.26	Stool	SURVEILLANCE	negative			19	9802.7	9875.6
29523	9802.7	9875.6	9820.49	Stool	SURVEILLANCE	negative			19	9802.7	9875.6
29523	9802.7	9875.6	9827.28	Stool	SURVEILLANCE	negative			19	9802.7	9875.6
29523	9802.7	9875.6	9834.31	Stool	SURVEILLANCE	negative			19	9802.7	9875.6
29523	9802.7	9875.6	9841.31	Stool	SURVEILLANCE	negative			19	9802.7	9875.6
29523	9802.7	9875.6	9848.42	Stool	SURVEILLANCE	negative			19	9802.7	9875.6
29523	9802.7	9875.6	9855.29	Stool	SURVEILLANCE	negative			19	9802.7	9875.6
29523	9802.7	9875.6	9862.29	Stool	SURVEILLANCE	negative			19	9802.7	9875.6
29523	9802.7	9875.6	9869.29	Stool	SURVEILLANCE	negative			19	9802.7	9875.6
29523	9802.7	9875.6	9869.44	Stool	SURVEILLANCE	negative			19	9802.7	9875.6
29523	9802.7	9875.6	9875.55	Stool	SURVEILLANCE	negative			19	9802.7	9875.6
63503	10110.6	10150.6	10110.7	Stool	SURVEILLANCE	negative			19	10110.6	10150.6
63503	10110.6	10150.6	10114.4	Stool	SURVEILLANCE	negative			19	10110.6	10150.6
63503	10110.6	10150.6	10121.1	Stool	SURVEILLANCE	negative			19	10110.6	10150.6
63503	10110.6	10150.6	10128.1	Stool	SURVEILLANCE	negative			19	10110.6	10150.6
63503	10110.6	10150.6	10135.2	Stool	SURVEILLANCE	negative			19	10110.6	10150.6
36525	9991.78	9998.78	9991.93	Stool	SURVEILLANCE	negative			19	9991.78	9998.78
36525	9991.78	9998.78	9995.23	Stool	SURVEILLANCE	negative			19	9991.78	9998.78
53853	9889.55	9912.45	9889.62	Stool	SURVEILLANCE	negative			19	9889.55	9912.45
53853	9889.55	9912.45	9897.29	Stool	SURVEILLANCE	negative			19	9889.55	9912.45
53853	9889.55	9912.45	9904.25	Stool	SURVEILLANCE	negative			19	9889.55	9912.45
53853	9889.55	9912.45	9912.41	Stool	SURVEILLANCE	negative			19	9889.55	9912.45
53857	9913.7	9954.74	9914.7	Stool	SURVEILLANCE	negative			19	9913.7	9954.74
53857	9913.7	9954.74	9918.29	Stool	SURVEILLANCE	negative			19	9913.7	9954.74
53857	9913.7	9954.74	9925.27	Stool	SURVEILLANCE	negative			19	9913.7	9954.74
53857	9913.7	9954.74	9932.24	Stool	SURVEILLANCE	negative			19	9913.7	9954.74
53857	9913.7	9954.74	9939.29	Stool	SURVEILLANCE	negative			19	9913.7	9954.74
53857	9913.7	9954.74	9953.28	Stool	SURVEILLANCE	negative			19	9913.7	9954.74
44920	9961.7	9975.49	9961.81	Stool	SURVEILLANCE	negative			19	9961.7	9975.49
44920	9961.7	9975.49	9967.29	Stool	SURVEILLANCE	negative			19	9961.7	9975.49
44920	9961.7	9975.49	9974.33	Stool	SURVEILLANCE	negative			19	9961.7	9975.49
49684	9976.83	9991.56	9976.92	Stool	SURVEILLANCE	negative			19	9976.83	9991.56
49684	9976.83	9991.56	9981.28	Stool	SURVEILLANCE	negative			19	9976.83	9991.56
49684	9976.83	9991.56	9988.04	Stool	SURVEILLANCE	negative			19	9976.83	9991.56
49684	9976.83	9991.56	9991.51	Stool	SURVEILLANCE	negative			19	9976.83	9991.56
45019	10064.5	10079.5	10065.2	Stool	SURVEILLANCE	negative			19	10064.8	10079.5
45019	10064.5	10079.5	10072.1	Stool	SURVEILLANCE	negative			19	10064.8	10079.5
45019	10064.5	10079.5	10079.3	Stool	SURVEILLANCE	negative			19	10064.8	10079.5
49355	10040.8	10064.8	10058.8	Stool	SURVEILLANCE	negative			19	10052.6	10064.8
56703	10086.7	10103.6	10086.8	Stool	SURVEILLANCE	negative			19	10086.7	10103.6
56703	10086.7	10103.6	10093.2	Stool	SURVEILLANCE	negative			19	10086.7	10103.6
49355	10040.8	10064.8	10044.2	Stool	SURVEILLANCE	negative			20	10040.8	10052.6
49355	10040.8	10064.8	10051	Stool	SURVEILLANCE	negative			20	10040.8	10052.6
63537	10068.6	10107.5	10068.7	Stool	SURVEILLANCE	positive	unk		20	10068.6	10072.7
63537	10068.6	10107.5	10072.1	Stool	SURVEILLANCE	positive	KLPN		20	10068.6	10072.7
49385	9903.65	9912.46	9903.86	Stool	SURVEILLANCE	negative			21	9903.65	9912.46
49385	9903.65	9912.46	9911.31	Stool	SURVEILLANCE	negative			21	9903.65	9912.46
1570	9814.82	9827.47	9814.84	Stool	SURVEILLANCE	negative		yes	21	9814.82	9827.47
1570	9814.82	9827.47	9820.4	Stool	SURVEILLANCE	negative		yes	21	9814.82	9827.47
1570	9814.82	9827.47	9827.28	Stool	SURVEILLANCE	negative		yes	21	9814.82	9827.47
37863	9732.71	9747.56	9736.41	Stool	SURVEILLANCE	negative			21	9733.65	9747.56
37863	9732.71	9747.56	9743.3	Stool	SURVEILLANCE	negative			21	9733.65	9747.56
37863	9732.71	9747.56	9747.48	Stool	SURVEILLANCE	negative			21	9733.65	9747.56
11167	9778.68	9792.59	9785.34	Stool	SURVEILLANCE	negative			21	9780.65	9792.59
11167	9778.68	9792.59	9792.31	Stool	SURVEILLANCE	negative			21	9780.65	9792.59
49413	9962.75	9974.49	9962.78	Stool	SURVEILLANCE	negative			21	9962.75	9967.73
49413	9962.75	9974.49	9967.29	Stool	SURVEILLANCE	negative			21	9962.75	9967.73
13934	9898.68	9914.43	9898.73	Stool	SURVEILLANCE	negative			21	9898.68	9901.71
56313	10113.8	10135.6	10121.1	Stool	SURVEILLANCE	negative			21	10113.8	10135.6
56313	10113.8	10135.6	10128.1	Stool	SURVEILLANCE	negative			21	10113.8	10135.6
41494	9812.66	9823.43	9812.93	Stool	SURVEILLANCE	negative			21	9812.66	9813.54
19603	9830.69	9832.8	9830.8	Stool	SURVEILLANCE	negative			21	9830.69	9832.8
26659	9793.85	9801.75	9793.92	Stool	SURVEILLANCE	negative			21	9793.85	9801.75
26659	9793.85	9801.75	9799.27	Stool	SURVEILLANCE	negative			21	9793.85	9801.75
44631	9887.58	9906.57	9897.41	Stool	SURVEILLANCE	negative			21	9889.7	9898.59
36331	10135.7	10136.9	10135.7	Stool	SURVEILLANCE	negative			21	10135.7	10136.5
16288	10066.7	10073.4	10066.8	Stool	SURVEILLANCE	negative			21	10066.7	10073.4
16288	10066.7	10073.4	10072.1	Stool	SURVEILLANCE	negative			21	10066.7	10073.4
29353	9710.82	9725.45	9722.81	Stool	SURVEILLANCE	negative			21	9710.82	9725.45
29353	9710.82	9725.45	9725.29	Stool	SURVEILLANCE	negative			21	9710.82	9725.45
14835	9749.67	9799.65	9749.96	Stool	SURVEILLANCE	negative			21	9749.67	9766.83
14835	9749.67	9799.65	9750.29	Stool	SURVEILLANCE	negative			21	9749.67	9766.83
14835	9749.67	9799.65	9757.05	Stool	SURVEILLANCE	negative			21	9749.67	9766.83
14835	9749.67	9799.65	9764.08	Stool	SURVEILLANCE	negative			21	9749.67	9766.83
41419	9834.64	9864.74	9834.76	Stool	SURVEILLANCE	negative			21	9834.64	9864.74
41419	9834.64	9864.74	9841.34	Stool	SURVEILLANCE	negative			21	9834.64	9864.74
41419	9834.64	9864.74	9855.29	Stool	SURVEILLANCE	negative			21	9834.64	9864.74
41419	9834.64	9864.74	9862.06	Stool	SURVEILLANCE	negative			21	9834.64	9864.74
48655	10053.6	10072.7	10058.5	Stool	SURVEILLANCE	negative			21	10053.6	10061.5
53847	9939.48	9949.52	9939.91	Stool	SURVEILLANCE	negative			21	9939.48	9949.52
53847	9939.48	9949.52	9946.24	Stool	SURVEILLANCE	negative			21	9939.48	9949.52
53847	9939.48	9949.52	9949.47	Stool	SURVEILLANCE	negative			21	9939.48	9949.52
42803	10067.7	10089.8	10079.3	Stool	SURVEILLANCE	negative			21	10076.5	10089.8
42803	10067.7	10089.8	10087.3	Stool	SURVEILLANCE	negative			21	10076.5	10089.8
41453	9809.67	9843.67	9809.91	Stool	SURVEILLANCE	negative			21	9809.67	9810.66
44736	9995.75	10003.8	9995.84	Stool	SURVEILLANCE	negative			21	9995.75	10003.8
44736	9995.75	10003.8	10002.1	Stool	SURVEILLANCE	negative			21	9995.75	10003.8
44736	10010.8	10022.5	10010.9	Stool	SURVEILLANCE	negative			21	10010.8	10022.5
44736	10010.8	10022.5	10016.1	Stool	SURVEILLANCE	negative			21	10010.8	10022.5
30935	9766.89	9782.51	9766.95	Stool	SURVEILLANCE	negative			21	9766.89	9780.59
30935	9766.89	9782.51	9771.28	Stool	SURVEILLANCE	negative			21	9766.89	9780.59
30935	9766.89	9782.51	9778.42	Stool	SURVEILLANCE	negative			21	9766.89	9780.59
32191	9792.75	9803.42	9793	Stool	SURVEILLANCE	negative			21	9792.75	9793.66
41429	9799.78	9807.59	9806.28	Stool	SURVEILLANCE	negative			21	9802.7	9807.59
36159	9869.77	9889.57	9869.84	Stool	SURVEILLANCE	positive	KLPN		21	9869.77	9889.57
36159	9869.77	9889.57	9876.28	Stool	SURVEILLANCE	positive	KLPN		21	9869.77	9889.57
36159	9869.77	9889.57	9883.29	Stool	SURVEILLANCE	positive	KLPN		21	9869.77	9889.57
53859	9920.77	9934.48	9920.97	Stool	SURVEILLANCE	negative			21	9920.77	9934.48
53859	9920.77	9934.48	9925.07	Stool	SURVEILLANCE	negative			21	9920.77	9934.48
53859	9920.77	9934.48	9932.35	Stool	SURVEILLANCE	negative			21	9920.77	9934.48
53978	9953.64	9963.47	9953.8	Stool	SURVEILLANCE	negative			21	9953.64	9954.61
53864	9970.67	9982.73	9970.88	Stool	SURVEILLANCE	negative			21	9970.67	9982.73
53864	9970.67	9982.73	9974.33	Stool	SURVEILLANCE	negative			21	9970.67	9982.73
53866	9985.58	10012.6	9985.97	Stool	SURVEILLANCE	negative			21	9985.58	9990.72
53866	9985.58	10012.6	9988.04	Stool	SURVEILLANCE	negative			21	9985.58	9990.72
44017	10022.7	10030.5	10022.8	Stool	SURVEILLANCE	negative			21	10022.7	10030.5
44017	10022.7	10030.5	10030.2	Stool	SURVEILLANCE	negative			21	10022.7	10030.5
53869	10030.6	10039.4	10030.8	Stool	SURVEILLANCE	negative			21	10030.6	10039.4
53869	10030.6	10039.4	10037.3	Stool	SURVEILLANCE	negative			21	10030.6	10039.4
53869	10030.6	10039.4	10039.4	Stool	SURVEILLANCE	negative			21	10030.6	10039.4
54404	10061.6	10088.1	10061.8	Stool	SURVEILLANCE	negative			21	10061.6	10066.5
54404	10061.6	10088.1	10065	Stool	SURVEILLANCE	negative			21	10061.6	10066.5
55684	10082.7	10107.6	10107.2	Stool	SURVEILLANCE	negative			21	10096.6	10107.6
37822	9723.67	9738.49	9729.3	Stool	SURVEILLANCE	negative			21	9725.64	9733.65
45155	9934.72	9968.59	9934.88	Stool	SURVEILLANCE	negative			21	9934.72	9936.54
29180	9891.65	9911.48	9897.41	Stool	SURVEILLANCE	negative			23	9893.59	9911.48
29180	9891.65	9911.48	9904.48	Stool	SURVEILLANCE	negative			23	9893.59	9911.48
29180	9891.65	9911.48	9911.31	Stool	SURVEILLANCE	negative			23	9893.59	9911.48
9380	10114.8	10123.7	10121.1	Stool	SURVEILLANCE	negative			23	10115.6	10123.7
9380	10114.8	10123.7	10123.7	Stool	SURVEILLANCE	negative			23	10115.6	10123.7
44550	9926.71	9940.65	9932.34	Stool	SURVEILLANCE	negative			23	9926.81	9940.65
44550	9926.71	9940.65	9939.07	Stool	SURVEILLANCE	negative			23	9926.81	9940.65
42555	10032.7	10044.6	10033.8	Stool	SURVEILLANCE	negative			23	10032.7	10044.6
42555	10032.7	10044.6	10037.3	Stool	SURVEILLANCE	negative			23	10032.7	10044.6
21315	9700.74	9750.6	9729.3	Stool	SURVEILLANCE	negative			23	9723.6	9750.6
21315	9700.74	9750.6	9736.89	Stool	SURVEILLANCE	negative			23	9723.6	9750.6
21315	9700.74	9750.6	9750.42	Stool	SURVEILLANCE	negative			23	9723.6	9750.6
30057	9963.75	9982.53	9967.3	Stool	SURVEILLANCE	negative			23	9966.66	9982.53
30057	9963.75	9982.53	9974.3	Stool	SURVEILLANCE	negative			23	9966.66	9982.53
30057	9963.75	9982.53	9981.28	Stool	SURVEILLANCE	negative			23	9966.66	9982.53
63502	10086.5	10102.5	10093.2	Stool	SURVEILLANCE	negative			23	10086.5	10102.5
37573	9882.51	9893.58	9882.54	Stool	SURVEILLANCE	negative		yes	23	9882.51	9883.6
37573	9882.51	9893.58	9883.29	Stool	SURVEILLANCE	positive	ECOL	yes	23	9882.51	9883.6
35685	9750.76	9775.52	9750.8	Stool	SURVEILLANCE	negative		yes	23	9750.76	9760.61
35685	9750.76	9775.52	9757.29	Stool	SURVEILLANCE	negative		yes	23	9750.76	9760.61
29451	9809.44	9823.94	9809.65	Stool	SURVEILLANCE	negative			23	9809.44	9823.94
29451	9809.44	9823.94	9813.26	Stool	SURVEILLANCE	negative			23	9809.44	9823.94
29451	9809.44	9823.94	9820.39	Stool	SURVEILLANCE	negative			23	9809.44	9823.94
29451	9809.44	9823.94	9823.31	Stool	SURVEILLANCE	negative			23	9809.44	9823.94
36756	9763.75	9785.6	9763.82	Stool	SURVEILLANCE	negative			23	9763.75	9777.42
36756	9763.75	9785.6	9771.28	Stool	SURVEILLANCE	negative			23	9763.75	9777.42
36756	9763.75	9785.6	9778.28	Stool	SURVEILLANCE	negative			23	9777.42	9785.6
36756	9763.75	9785.6	9785.3	Stool	SURVEILLANCE	negative			23	9777.42	9785.6
37220	9787.74	9792.73	9787.84	Stool	SURVEILLANCE	negative			23	9787.74	9792.73
37220	9787.74	9792.73	9792.31	Stool	SURVEILLANCE	negative			23	9787.74	9792.73
41428	9792.76	9806.51	9799.27	Stool	SURVEILLANCE	negative			23	9792.76	9806.51
41428	9792.76	9806.51	9806.28	Stool	SURVEILLANCE	negative			23	9792.76	9806.51
41431	9815.48	9851.45	9827.28	Stool	SURVEILLANCE	negative			23	9823.99	9851.45
41431	9815.48	9851.45	9834.31	Stool	SURVEILLANCE	negative			23	9823.99	9851.45
41431	9815.48	9851.45	9841.31	Stool	SURVEILLANCE	negative			23	9823.99	9851.45
41431	9815.48	9851.45	9848.3	Stool	SURVEILLANCE	negative			23	9823.99	9851.45
41431	9815.48	9851.45	9851.35	Stool	SURVEILLANCE	negative			23	9823.99	9851.45
37786	9889.8	9893.05	9889.85	Stool	SURVEILLANCE	negative		yes	23	9889.8	9893.05
37797	9856.69	9871.52	9856.78	Stool	SURVEILLANCE	negative			23	9856.69	9871.52
37797	9856.69	9871.52	9862.29	Stool	SURVEILLANCE	negative			23	9856.69	9871.52
37797	9856.69	9871.52	9869.29	Stool	SURVEILLANCE	negative			23	9856.69	9871.52
37797	9856.69	9871.52	9871.41	Stool	SURVEILLANCE	negative			23	9856.69	9871.52
50422	9871.76	9879.53	9871.93	Stool	SURVEILLANCE	negative		yes	23	9871.76	9879.53
50422	9871.76	9879.53	9876.28	Stool	SURVEILLANCE	positive	KLPN	yes	23	9871.76	9879.53
50422	9871.76	9879.53	9879.44	Stool	SURVEILLANCE	negative		yes	23	9871.76	9879.53
53856	9911.59	9926.7	9911.65	Stool	SURVEILLANCE	negative			23	9911.59	9926.7
53856	9911.59	9926.7	9918.29	Stool	SURVEILLANCE	negative			23	9911.59	9926.7
53856	9911.59	9926.7	9925.25	Stool	SURVEILLANCE	negative			23	9911.59	9926.7
42290	10101.6	10115.5	10107.2	Stool	SURVEILLANCE	negative		yes	23	10102.7	10115.5
42290	10101.6	10115.5	10114.4	Stool	SURVEILLANCE	negative		yes	23	10102.7	10115.5
44932	10005.9	10026.7	10005.9	Stool	SURVEILLANCE	negative		yes	23	10005.9	10026.7
44932	10005.9	10026.7	10009.1	Stool	SURVEILLANCE	negative		yes	23	10005.9	10026.7
44932	10005.9	10026.7	10016.1	Stool	SURVEILLANCE	positive	ECOL	yes	23	10005.9	10026.7
44932	10005.9	10026.7	10023.1	Stool	SURVEILLANCE	positive	ECOL	yes	23	10005.9	10026.7
44932	10005.9	10026.7	10026.5	Stool	SURVEILLANCE	negative		yes	23	10005.9	10026.7
53873	10052.5	10080.4	10052.7	Stool	SURVEILLANCE	negative			23	10052.5	10080.4
53873	10052.5	10080.4	10058.8	Stool	SURVEILLANCE	negative			23	10052.5	10080.4
54400	10081.8	10082	10081.8	Stool	SURVEILLANCE	negative			23	10081.8	10082
53874	9927.65	9948.59	9946.3	Stool	SURVEILLANCE	negative			23	9941.39	9948.59
53874	9927.65	9948.59	9948.56	Stool	SURVEILLANCE	negative			23	9941.39	9948.59
7388	9982.64	10005.7	9982.66	Stool	SURVEILLANCE	negative			23	9982.64	10005.7
7388	9982.64	10005.7	9988.04	Stool	SURVEILLANCE	negative			23	9982.64	10005.7
7388	9982.64	10005.7	9995.23	Stool	SURVEILLANCE	negative			23	9982.64	10005.7
7388	9982.64	10005.7	10002.1	Stool	SURVEILLANCE	negative			23	9982.64	10005.7
7388	9982.64	10005.7	10005.6	Stool	SURVEILLANCE	negative			23	9982.64	10005.7
53876	9948.76	9964.46	9948.8	Stool	SURVEILLANCE	negative			23	9948.76	9964.46
53876	9948.76	9964.46	9953.28	Stool	SURVEILLANCE	negative			23	9948.76	9964.46
53876	9948.76	9964.46	9960.28	Stool	SURVEILLANCE	negative			23	9948.76	9964.46
42452	10017.7	10032.6	10030.1	Stool	SURVEILLANCE	negative			23	10027.5	10032.6
49071	10127.7	10136.5	10127.9	Stool	SURVEILLANCE	negative			23	10127.7	10136.5
49071	10127.7	10136.5	10128.1	Stool	SURVEILLANCE	negative			23	10127.7	10136.5
49071	10127.7	10136.5	10135.2	Stool	SURVEILLANCE	negative			23	10127.7	10136.5
63573	10071.5	10082.6	10071.6	Stool	SURVEILLANCE	negative			24	10071.5	10072.6
21315	9700.74	9750.6	9722.74	Stool	SURVEILLANCE	negative			24	9710.6	9723.6
44511	9956.67	9975.51	9960.28	Stool	SURVEILLANCE	negative			25	9956.67	9975.51
44511	9956.67	9975.51	9967.29	Stool	SURVEILLANCE	negative			25	9956.67	9975.51
44511	9956.67	9975.51	9974.31	Stool	SURVEILLANCE	negative			25	9956.67	9975.51
41501	10108.6	10118.5	10108.8	Stool	SURVEILLANCE	negative			25	10108.6	10118.5
41501	10108.6	10118.5	10114.4	Stool	SURVEILLANCE	negative			25	10108.6	10118.5
41502	9857.69	9877.49	9857.74	Stool	SURVEILLANCE	negative			25	9857.69	9858.9
60199	10120.8	10135.5	10121.1	Stool	SURVEILLANCE	negative			25	10120.8	10121.6
31954	9801.85	9835.76	9801.89	Stool	SURVEILLANCE	negative			25	9801.86	9835.76
31954	9801.85	9835.76	9806.28	Stool	SURVEILLANCE	negative			25	9801.86	9835.76
31954	9801.85	9835.76	9813.26	Stool	SURVEILLANCE	negative			25	9801.86	9835.76
31954	9801.85	9835.76	9820.39	Stool	SURVEILLANCE	negative			25	9801.86	9835.76
31954	9801.85	9835.76	9827.28	Stool	SURVEILLANCE	negative			25	9801.86	9835.76
31954	9801.85	9835.76	9834.31	Stool	SURVEILLANCE	negative			25	9801.86	9835.76
37579	9861.76	9866.56	9861.91	Stool	SURVEILLANCE	negative			25	9861.76	9866.56
30140	9846.74	9857.6	9846.76	Stool	SURVEILLANCE	negative			25	9846.74	9857.6
30140	9846.74	9857.6	9855.29	Stool	SURVEILLANCE	negative			25	9846.74	9857.6
30140	9846.74	9857.6	9857.5	Stool	SURVEILLANCE	negative			25	9846.74	9857.6
49243	10040.8	10065.5	10044.2	Stool	SURVEILLANCE	negative			25	10040.8	10065.5
49243	10040.8	10065.5	10051	Stool	SURVEILLANCE	negative			25	10040.8	10065.5
49243	10040.8	10065.5	10058.8	Stool	SURVEILLANCE	negative			25	10040.8	10065.5
49243	10040.8	10065.5	10065.3	Stool	SURVEILLANCE	negative			25	10040.8	10065.5
36725	9924.67	9928.76	9924.96	Stool	SURVEILLANCE	negative			25	9924.67	9925.93
26290	9759.61	9774.5	9759.67	Stool	SURVEILLANCE	negative			25	9759.61	9763.61
29490	9764.78	9772.55	9764.82	Stool	SURVEILLANCE	negative			25	9764.78	9765.62
29523	9765.69	9787.6	9765.85	Stool	SURVEILLANCE	negative			25	9765.69	9787.6
29523	9765.69	9787.6	9771.28	Stool	SURVEILLANCE	negative			25	9765.69	9787.6
29523	9765.69	9787.6	9778.22	Stool	SURVEILLANCE	negative			25	9765.69	9787.6
29523	9765.69	9787.6	9780.41	Stool	SURVEILLANCE	negative			25	9765.69	9787.6
29523	9765.69	9787.6	9785.3	Stool	SURVEILLANCE	negative			25	9765.69	9787.6
29523	9765.69	9787.6	9787.31	Stool	SURVEILLANCE	negative			25	9765.69	9787.6
41424	9739.8	9758.57	9739.97	Stool	SURVEILLANCE	negative			25	9739.8	9758.57
41424	9739.8	9758.57	9750.28	Stool	SURVEILLANCE	negative			25	9739.8	9758.57
41424	9739.8	9758.57	9757.3	Stool	SURVEILLANCE	negative			25	9739.8	9758.57
41426	9792.57	9801.85	9793	Stool	SURVEILLANCE	negative			25	9792.57	9801.85
41426	9792.57	9801.85	9799.27	Stool	SURVEILLANCE	negative			25	9792.57	9801.85
32235	9871.69	9886.53	9871.78	Stool	SURVEILLANCE	negative		yes	25	9871.69	9882.5
32235	9871.69	9886.53	9876.28	Stool	SURVEILLANCE	positive	unk	yes	25	9871.69	9882.5
41435	9835.77	9844.5	9835.91	Stool	SURVEILLANCE	negative			25	9835.77	9844.5
41435	9835.77	9844.5	9841.31	Stool	SURVEILLANCE	negative			25	9835.77	9844.5
41435	9835.77	9844.5	9844.41	Stool	SURVEILLANCE	negative			25	9835.77	9844.5
37786	9906.79	9922.61	9911.31	Stool	SURVEILLANCE	positive	KLPN	yes	25	9907.59	9922.61
37786	9906.79	9922.61	9918.32	Stool	SURVEILLANCE	positive	KLPN	yes	25	9907.59	9922.61
32331	10078.8	10096.6	10078.9	Stool	SURVEILLANCE	negative			25	10078.8	10096.6
32331	10078.8	10096.6	10079.3	Stool	SURVEILLANCE	negative			25	10078.8	10096.6
32331	10078.8	10096.6	10093.2	Stool	SURVEILLANCE	negative			25	10078.8	10096.6
32331	10078.8	10096.6	10096.5	Stool	SURVEILLANCE	negative			25	10078.8	10096.6
53861	9933.46	9956.48	9933.58	Stool	SURVEILLANCE	negative			25	9933.46	9956.48
53861	9933.46	9956.48	9939.07	Stool	SURVEILLANCE	negative			25	9933.46	9956.48
53861	9933.46	9956.48	9946.24	Stool	SURVEILLANCE	negative			25	9933.46	9956.48
53861	9933.46	9956.48	9953.28	Stool	SURVEILLANCE	negative			25	9933.46	9956.48
53865	9976.63	10010.4	9976.73	Stool	SURVEILLANCE	negative			25	9976.63	10010.4
53865	9976.63	10010.4	9981.28	Stool	SURVEILLANCE	negative			25	9976.63	10010.4
53865	9976.63	10010.4	9988.04	Stool	SURVEILLANCE	negative			25	9976.63	10010.4
53865	9976.63	10010.4	9995.23	Stool	SURVEILLANCE	negative			25	9976.63	10010.4
53865	9976.63	10010.4	10002.1	Stool	SURVEILLANCE	negative			25	9976.63	10010.4
53865	9976.63	10010.4	10009.1	Stool	SURVEILLANCE	negative			25	9976.63	10010.4
63506	10065.7	10076.5	10065.8	Stool	SURVEILLANCE	negative			25	10065.7	10076.5
63506	10065.7	10076.5	10072.1	Stool	SURVEILLANCE	negative			25	10065.7	10076.5
45099	10009.5	10040.6	10010.9	Stool	SURVEILLANCE	negative			25	10010.7	10040.6
45099	10009.5	10040.6	10016.3	Stool	SURVEILLANCE	negative			25	10010.7	10040.6
45099	10009.5	10040.6	10023.3	Stool	SURVEILLANCE	negative			25	10010.7	10040.6
45099	10009.5	10040.6	10030.1	Stool	SURVEILLANCE	negative			25	10010.7	10040.6
45099	10009.5	10040.6	10037.3	Stool	SURVEILLANCE	negative			25	10010.7	10040.6
45099	10009.5	10040.6	10040.4	Stool	SURVEILLANCE	negative			25	10010.7	10040.6
63520	10121.5	10149.5	10121.8	Stool	SURVEILLANCE	negative			25	10121.6	10149.5
63520	10121.5	10149.5	10128.1	Stool	SURVEILLANCE	negative			25	10121.6	10149.5
63520	10121.5	10149.5	10135.2	Stool	SURVEILLANCE	negative			25	10121.6	10149.5
7843	9889.85	9906.86	9889.89	Stool	SURVEILLANCE	positive	KLPN		25	9889.85	9906.86
7843	9889	-30125	9892	WOUND CULT/ W GS	CLINICAL	positive	KLPN		25	9889.85	9906.86
7843	9889	-30125	9892	WOUND CULT/ W GS	CLINICAL	positive	KLPN		25	9889.85	9906.86
7843	9889.85	9906.86	9897.29	Stool	SURVEILLANCE	positive	KLPN		25	9889.85	9906.86
7843	9889.85	9906.86	9904.25	Stool	SURVEILLANCE	negative			25	9889.85	9906.86
41439	9722.55	9732.55	9722.62	Stool	SURVEILLANCE	negative			25	9722.55	9732.55
41439	9722.55	9732.55	9729.3	Stool	SURVEILLANCE	negative			25	9722.55	9732.55
41439	9722.55	9732.55	9732.54	Stool	SURVEILLANCE	negative			25	9722.55	9732.55
63522	10093.7	10107.5	10107.2	Stool	SURVEILLANCE	negative			25	10096.6	10107.5

## Sheet: Comments
Bed	Analysis	# Test Results	# Exit/Entries		Label
1		1	4
2	*	84	67		A
3		3	9
4	*	74	63		B
5	*	57	56		C
6		8	16
7	*	63	63		D
8		0	8
9		0	4
10	*	78	74		E
11		1	5
12	*	66	61		F
13	*	68	72		G
14		6	12
15	*	79	67		H
16		0	10
17	*	70	70		I
18		4	4
19	*	62	59		J
20		4	7
21	*	70	87		K
22		0	11
23	*	72	68		L
24		2	12
25	*	76	62		M
The other rooms were omitted from the analysis because of having few if any patients and few tests (did not meet the criteria for complete occupancy).
* Used in analysis
